# Supplementary material for: A Five-microRNA Signature as Prognostic Biomarker in Colorectal Cancer by Bioinformatics Analysis
Source: Front Oncol. 2019 Nov 12;9:1207. doi: 10.3389/fonc.2019.01207 (PMC6863365; doi:10.3389/fonc.2019.01207)
Supplement: Supplemental Table 1 — Differentially expressed mRNAs between colorectal cancer samples and normal samples. [file Table_1.xlsx]

## Sheet: Supplement Table 1.A Five-micro
Supplement Table 1. Differentially expressed mRNAs between colorectal cancer samples and normal samples.
mRNA	logFC	logCPM	PValue	FDR
BEST4	-5.68468	3.02019	1.04741916918344e-321	1.84576205993506e-317
CUBN	-5.12869	1.55853	3.11e-274	2.74e-270
CLEC3B	-4.17341	2.56322	1.41e-260	8.27e-257
SLC51A	-4.19632	3.21546	2.24e-235	9.88e-232
MGAM	-5.4439	2.10744	2.75e-227	9.69e-224
SLC25A34	-3.93887	1.42597	1.05e-224	3.09e-221
CPO	-6.22819	-0.161452	3.46e-218	8.71e-215
TEX11	-4.08475	-0.213883	3.21e-191	7.07e-188
ABCG2	-4.70338	3.23292	2.17e-183	4.24e-180
PHLPP2	-2.49582	4.70778	1.13e-175	1.99e-172
PRKG2	-4.00193	1.09705	1.35e-173	2.16e-170
CA7	-5.49734	3.45276	1.42e-171	2.08e-168
OTOP2	-8.12129	2.98028	3.89e-170	5.27e-167
USP2	-3.87778	2.54834	1.62e-168	2.04e-165
DAO	-5.49044	-1.04069	5.25e-165	6.17e-162
CA2	-4.7613	7.30638	2.58e-163	2.84e-160
APOA1	-7.38807	3.73882	5.83e-163	6.05e-160
MS4A10	-7.28505	0.0478353	7.52e-162	7.36e-159
CDH3	6.00155	6.66864	1.73e-161	1.6e-158
LYVE1	-4.3099	2.69391	2.2e-160	1.93e-157
MEP1B	-5.68302	2.19946	6.61e-158	5.55e-155
UGP2	-2.03032	6.93389	6.29e-157	5.04e-154
C2orf88	-3.63353	4.05577	3.31e-155	2.54e-152
GLP2R	-3.82838	0.93358	5.29e-154	3.88e-151
ASPA	-3.98441	0.0802416	1.84e-153	1.3e-150
GLTP	-1.53962	5.43183	4.15e-153	2.81e-150
IL6R	-2.74159	4.15504	1.03e-149	6.75e-147
AQP8	-6.88728	6.70898	2.02e-149	1.26e-146
SPIB	-4.66822	2.78983	2.07e-149	1.26e-146
APPL2	-1.77284	6.09567	3.64e-148	2.14e-145
FAM107A	-3.47598	2.23916	7.59e-148	4.32e-145
ETV4	5.59363	6.97728	2.25e-147	1.24e-144
TAT	-3.85938	-1.31262	5.22e-147	2.79e-144
PLP1	-5.515	1.69978	6.19e-146	3.21e-143
GCNT2	-3.75795	1.88444	1.8e-145	9.07e-143
CDKN2B	-3.2482	4.67664	1.49e-144	7.28e-142
SCARA5	-4.64416	3.51095	2.33e-143	1.11e-140
SLC51B	-3.93396	3.43595	1.46e-142	6.79e-140
PEX26	-1.66131	6.34703	1.12e-141	5.06e-139
ABCB11	-5.10791	-0.570551	4.4e-140	1.94e-137
KRT80	6.90613	5.40522	5.32e-139	2.29e-136
SULT1A2	-3.70333	1.63555	9.56e-139	4.01e-136
PYGM	-3.93177	1.17534	1.46e-137	5.97e-135
PKIB	-3.88226	4.28885	1.63e-137	6.55e-135
CCDC69	-2.91135	4.74784	3.91e-137	1.53e-134
PLPP1	-1.89559	4.8298	2.11e-136	8.07e-134
TNXB	-3.99015	3.97117	7.97e-136	2.99e-133
PDCD4	-1.94871	6.81035	1.75e-135	6.42e-133
DPP6	-5.11439	0.508188	1.99e-135	7.15e-133
GFRA2	-3.67682	0.405523	1.2e-134	4.23e-132
CSRP1	-2.26183	8.21447	7.76e-134	2.68e-131
SGK1	-2.77401	5.76552	2e-133	6.77e-131
CMTM5	-4.71083	-2.39017	1.78e-131	5.9e-129
PTGS1	-2.91788	4.57712	1.18e-130	3.85e-128
PDK4	-3.21551	4.88913	2.61e-128	8.36e-126
CYP3A4	-5.47418	1.9756	6.4e-128	2.01e-125
ABCA8	-4.50796	2.31502	7.3e-128	2.26e-125
MTHFD1L	2.55647	5.74115	9.89e-128	3.01e-125
SST	-5.6825	0.949874	1.15e-127	3.45e-125
BMP3	-5.2192	2.78226	1.35e-127	3.96e-125
RETSAT	-1.8197	7.06921	1.37e-127	3.96e-125
DHRS7C	-4.8308	-3.13701	4.28e-127	1.22e-124
SLC36A1	-1.90737	4.94772	7.44e-127	2.08e-124
GUCA2A	-4.99034	5.95305	2.71e-125	7.48e-123
TMEM100	-3.90165	0.76694	1.29e-124	3.49e-122
SLC22A5	-1.7577	4.86861	4.55e-124	1.22e-121
ESM1	5.78486	2.8529	6.65e-124	1.75e-121
RBFOX3	-4.72359	1.27254	2.87e-123	7.45e-121
FHL1	-3.34249	5.36308	3.74e-123	9.54e-121
FAM129A	-3.23737	4.4363	5.01e-122	1.26e-119
SCGN	-4.88747	1.01903	6.85e-122	1.7e-119
ADAMDEC1	-3.55254	5.5276	2.82e-121	6.89e-119
SLC30A10	-5.52539	1.10564	1.17e-120	2.81e-118
AHCYL2	-2.66852	6.88269	2.42e-120	5.76e-118
MAMDC2	-4.66967	1.78985	4.08e-120	9.58e-118
POPDC2	-3.46864	2.03452	9.19e-120	2.13e-117
NAALADL1	-3.25311	3.08704	9.95e-120	2.28e-117
GRIK3	-3.63581	0.46536	5e-119	1.13e-116
RERGL	-5.21503	-0.717909	6.91e-119	1.54e-116
SLC4A4	-4.68617	5.07268	1.15e-118	2.53e-116
SMPDL3A	-2.54116	4.74798	7.1e-118	1.54e-115
CLDN23	-2.80957	4.72902	1.01e-117	2.17e-115
HPGDS	-3.23158	0.27974	1.81e-117	3.85e-115
RXRG	-3.86659	-1.46222	2.7e-117	5.67e-115
AJUBA	3.09539	4.70201	2.76e-117	5.72e-115
CA1	-6.55883	6.62527	4.54e-117	9.3e-115
VEGFD	-4.22353	-0.695471	2.6e-116	5.26e-114
TPH1	-3.92997	0.881159	4.19e-116	8.38e-114
ENPP6	-3.39039	-0.965097	4.81e-116	9.53e-114
ETFDH	-1.81508	4.49942	2.01e-114	3.93e-112
ATP1A2	-4.95759	2.48742	2.7e-114	5.24e-112
DPT	-4.10851	3.99858	4.98e-114	9.53e-112
CADM3	-4.70031	1.55367	2.51e-113	4.76e-111
MYOM1	-3.27488	1.74551	9.05e-113	1.7e-110
PLAC9	-2.54864	1.31524	9.19e-113	1.7e-110
FAM180B	-4.46497	-2.58339	9.29e-113	1.71e-110
TRPM6	-3.93818	4.09153	1.05e-112	1.9e-110
MYLK	-3.4046	7.38344	5.61e-112	1.01e-109
HSPB8	-3.75452	4.01924	6.79e-112	1.21e-109
SLC17A8	-5.322	-1.71501	4.9e-111	8.63e-109
UGT1A8	-4.31338	1.07217	1.58e-110	2.77e-108
CNNM2	-1.58907	4.27807	1.65e-110	2.86e-108
SLC26A2	-3.96421	8.02706	4.25e-110	7.28e-108
ADHFE1	-2.85	-0.213706	1.61e-109	2.72e-107
NPTX1	-4.93944	1.87885	7.65e-109	1.28e-106
GUCA2B	-5.97929	3.44909	1.87e-108	3.11e-106
SLC17A7	-3.03543	-1.00229	8.43e-108	1.39e-105
TMIGD1	-6.13914	3.53291	9.33e-108	1.52e-105
TMEM220	-2.95067	2.08052	2.1e-107	3.39e-105
SH2D7	-3.82842	-0.00755159	2.35e-107	3.76e-105
TMEM253	-2.87511	0.963637	5.1e-107	8.09e-105
ENTPD5	-2.4479	6.34315	5.62e-107	8.84e-105
PDE2A	-2.70528	2.24967	9.6e-107	1.5e-104
GSTM5	-2.99025	0.800437	1.21e-106	1.87e-104
LRRN2	-3.59726	2.70934	6.76e-106	1.04e-103
LDB3	-4.05256	1.67564	1.32e-105	2e-103
MYL9	-3.2495	8.19822	4.6e-105	6.93e-103
TMEM72	-4.10896	1.73131	1.22e-104	1.82e-102
G6PC	-6.22783	-1.03375	6.83e-104	1.01e-101
TMEM35A	-4.001	1.56392	8.42e-104	1.24e-101
ZNF575	-2.00837	2.11225	1.6e-103	2.33e-101
FUCA1	-1.72622	6.65332	1.89e-103	2.74e-101
CD163L1	-2.99739	3.17253	3.38e-103	4.84e-101
CLDN1	4.96185	6.67831	6.54e-103	9.29e-101
PLCD1	-2.14884	4.58044	7.91e-103	1.11e-100
HSD3B2	-6.07754	1.22366	1.22e-102	1.71e-100
MAL	-3.5881	-0.0167265	1.5e-102	2.07e-100
NAP1L2	-3.6874	-0.437929	1.51e-102	2.07e-100
CNN1	-4.21851	6.73182	1.59e-102	2.18e-100
TMEM37	-2.88172	4.67986	1.77e-102	2.39e-100
PSD	-3.34151	3.2432	2.04e-102	2.75e-100
LIFR	-3.29277	2.37839	7.09e-102	9.46e-100
TMCC3	-2.36135	4.92489	8.23e-102	1.09e-99
FOXQ1	6.51909	5.60203	9.69e-102	1.27e-99
NFE2L3	2.81081	7.15898	5.56e-101	7.25e-99
PRIMA1	-4.71465	1.34743	1.11e-100	1.43e-98
METTL7A	-2.49439	5.88177	1.32e-100	1.7e-98
LGI1	-5.13868	-1.66202	1.6e-100	2.04e-98
CFL2	-2.67519	3.91284	2.54e-100	3.22e-98
RNF152	-2.87793	3.1819	3.06e-100	3.86e-98
CAVIN2	-3.07057	3.40682	4.06e-100	5.08e-98
GNAO1	-3.52603	2.67267	4.73e-100	5.87e-98
MYH11	-4.49949	9.30661	7.02e-100	8.65e-98
SGCG	-4.2442	-2.4012	1.59e-99	1.95e-97
VSTM2A	-5.09501	-0.36575	3.94e-99	4.79e-97
MPZ	-2.77025	0.891697	4.12e-99	4.97e-97
TP53INP2	-2.41357	5.89016	5.16e-99	6.19e-97
SYNM	-4.28562	5.81772	8.02e-99	9.55e-97
ALPI	-4.26367	2.69233	2.2e-98	2.6e-96
MT1M	-4.36486	3.02919	3.68e-98	4.32e-96
CD177	-5.3346	6.07671	3.87e-98	4.52e-96
CITED2	-1.73054	4.97109	4.69e-98	5.44e-96
ACTG2	-4.21206	8.10738	4.74e-98	5.45e-96
SPPL2A	-1.56839	6.09824	8.25e-98	9.44e-96
STMN4	-4.40793	-2.11485	9.24e-98	1.05e-95
APOB	-6.75192	4.10451	2.03e-97	2.29e-95
STBD1	-1.8192	2.08705	2.34e-97	2.63e-95
NKX2-3	-2.76727	2.34931	2.71e-97	3.03e-95
SCN9A	-3.60535	1.52529	3.52e-97	3.9e-95
FLNC	-3.50566	6.26985	6.49e-97	7.15e-95
RBPMS2	-3.43542	2.0932	6.99e-97	7.65e-95
AMPD1	-4.02725	-0.312844	1.16e-96	1.26e-94
ENPEP	-3.08558	3.07513	2.44e-96	2.64e-94
GSTA2	-4.94728	-1.1503	5.4e-96	5.8e-94
TEF	-1.76307	4.39745	8.56e-96	9.14e-94
NR3C2	-2.70147	4.82845	2.57e-95	2.73e-93
CIPC	-1.26214	4.97304	4.04e-95	4.26e-93
SEMA6D	-2.93062	3.52706	5.58e-95	5.86e-93
KLF4	-2.51673	6.66789	1.29e-94	1.34e-92
CXCL12	-2.74835	4.96875	4.15e-94	4.3e-92
CASP7	-1.66642	6.26214	5.24e-93	5.4e-91
MT1F	-2.97335	3.86003	7.66e-93	7.84e-91
PLCE1	-1.95873	5.05645	1.38e-92	1.4e-90
NEGR1	-3.01955	2.53991	3.38e-92	3.42e-90
LMOD1	-3.61067	5.41862	3.56e-92	3.59e-90
PYY	-5.55654	3.22001	7.08e-92	7.09e-90
NAAA	-1.97845	5.31537	7.7e-92	7.67e-90
GTF2IRD1	2.37703	6.35025	1.16e-91	1.15e-89
ENDOD1	-1.53263	5.87801	1.02e-90	1.01e-88
SCN7A	-4.9033	1.81773	1.99e-90	1.95e-88
BCHE	-4.35718	1.08596	6.03e-90	5.88e-88
GNA11	-1.61911	7.27401	8.54e-90	8.27e-88
PTPN21	-1.46089	4.12003	9.73e-90	9.37e-88
ST6GALNAC6	-2.58921	5.68396	2.63e-89	2.52e-87
MT1X	-2.54808	4.54786	2.7e-89	2.57e-87
KHDRBS2	-4.3538	-2.6912	3.01e-89	2.85e-87
UGT1A10	-3.65577	2.97925	4.32e-89	4.07e-87
TMEM236	-3.46171	4.13344	8.89e-89	8.34e-87
PDZD4	-3.20463	0.979086	4.64e-88	4.33e-86
CEACAM7	-4.19496	8.63018	5.58e-88	5.17e-86
SLC10A2	-7.82101	0.668253	8.08e-88	7.45e-86
PTN	-2.69471	1.83684	2.01e-87	1.85e-85
CBX7	-1.79428	4.44132	2.91e-87	2.66e-85
MIER3	-1.86555	5.42342	5.82e-87	5.29e-85
CREB3L3	-4.21791	2.05475	7.72e-87	6.98e-85
GSTA1	-4.44443	1.82657	1.29e-86	1.16e-84
HSD17B2	-3.48061	4.76943	2.81e-86	2.51e-84
TRIP13	2.46449	4.873	3.67e-86	3.26e-84
ABI3BP	-3.13711	3.31869	3.7e-86	3.28e-84
ADCYAP1R1	-4.33611	-0.491309	4.41e-86	3.88e-84
HPSE2	-3.25037	0.159675	9.13e-86	8.01e-84
GRAMD3	-1.58105	4.5613	1.18e-85	1.03e-83
ANK2	-3.14747	2.74463	1.54e-85	1.34e-83
DNAJB5	-2.54385	2.69102	1.99e-85	1.72e-83
CEMIP	5.32687	7.22169	2.91e-85	2.5e-83
GPAT3	-2.4962	3.34351	3.65e-85	3.12e-83
WNT2	5.43314	3.17655	3.68e-85	3.13e-83
CNGB1	-3.55836	-2.23332	4.07e-85	3.45e-83
C2orf40	-4.20836	-0.138268	7.04e-85	5.94e-83
ELANE	-3.512	-2.39105	9.77e-85	8.2e-83
FBXL22	-2.37195	1.13771	1.79e-84	1.5e-82
CCBE1	-3.97691	1.10213	3.21e-84	2.66e-82
SLC25A23	-1.64299	6.40677	4.18e-84	3.46e-82
RDH5	-2.23578	1.35016	4.25e-84	3.5e-82
KCNE2	-2.84044	-2.30596	8.86e-84	7.26e-82
GREM2	-3.79312	2.92183	1.23e-83	1e-81
ADH1C	-4.08103	5.86478	1.67e-83	1.35e-81
ATP6V1G2	-2.42597	-1.04909	1.97e-83	1.6e-81
NTN1	-2.74004	2.84605	2.27e-83	1.82e-81
LRP8	3.17175	4.6508	2.8e-83	2.24e-81
TMEFF2	-4.14579	-2.13883	4.31e-83	3.44e-81
ADH1B	-4.59679	4.07139	5.08e-83	4.03e-81
HAND2	-4.03565	2.05404	5.85e-83	4.62e-81
C1orf115	-2.31961	5.24457	6.05e-83	4.76e-81
CCL23	-3.27843	-0.985833	6.8e-83	5.32e-81
FAM151A	-2.25399	0.940838	6.89e-83	5.37e-81
MT1G	-3.4636	5.86829	8.62e-83	6.69e-81
MXI1	-1.5365	5.58912	9.03e-83	6.98e-81
TRIB3	4.05956	6.5467	1.27e-82	9.74e-81
NCAM1	-2.93404	2.57028	1.75e-82	1.34e-80
PRPH	-3.79146	0.299454	1.84e-82	1.4e-80
LDHD	-2.94368	4.07027	2.32e-82	1.77e-80
PIRT	-4.13182	-0.327037	2.43e-82	1.84e-80
FXYD1	-3.16456	-0.846612	3.38e-82	2.55e-80
ENC1	2.14568	7.44763	4.33e-82	3.24e-80
NEFM	-3.74422	-1.5994	4.44e-82	3.31e-80
CPEB1	-3.33188	-0.656881	4.47e-82	3.32e-80
SYNPO2	-3.78956	6.4017	5.32e-82	3.93e-80
BVES	-2.86823	1.46288	5.33e-82	3.93e-80
GNG7	-2.64077	1.96655	6.65e-82	4.88e-80
UGDH	-1.80352	6.40185	6.74e-82	4.93e-80
CHAT	-4.65318	-2.86877	1.06e-81	7.75e-80
AFF3	-3.07187	0.9785	1.09e-81	7.89e-80
PDZRN4	-4.19075	1.06883	1.23e-81	8.87e-80
TMEM151B	-3.21436	-1.67016	1.27e-81	9.16e-80
TACR2	-3.76267	2.93152	1.52e-81	1.09e-79
FGL2	-2.73898	4.71731	1.82e-81	1.3e-79
SCN2B	-3.78775	-0.625418	2.51e-81	1.79e-79
SVIL	-1.96552	6.49386	2.65e-81	1.87e-79
SLC6A19	-5.40616	3.29907	2.65e-81	1.87e-79
PADI2	-3.24797	6.60477	3.38e-81	2.37e-79
SCN11A	-3.44739	-1.24754	5.65e-81	3.95e-79
CHP2	-3.85963	5.69833	6.95e-81	4.84e-79
ABHD3	-1.90342	5.30408	7.01e-81	4.86e-79
GRIN2D	4.98361	5.37217	8.53e-81	5.9e-79
TRANK1	-2.02177	5.31359	1.52e-80	1.04e-78
APOC3	-7.50244	1.06029	1.79e-80	1.23e-78
CNNM4	-1.52823	6.57546	2.04e-80	1.39e-78
MT1H	-3.93297	2.88827	2.19e-80	1.49e-78
SELENOP	-3.09406	6.88695	2.37e-80	1.61e-78
P2RY1	-2.5773	3.3799	3.62e-80	2.44e-78
KIAA1644	-3.16082	1.83026	3.93e-80	2.64e-78
P2RY4	-3.64778	-2.11182	4.44e-80	2.98e-78
HMP19	-4.05265	-0.208903	5.54e-80	3.7e-78
METTL24	-3.39921	-0.888382	5.86e-80	3.9e-78
SLC5A11	-3.45508	-0.760575	5.93e-80	3.93e-78
JAM2	-2.53925	2.6336	6.08e-80	4.02e-78
PI16	-4.45532	1.73005	6.12e-80	4.02e-78
MS4A12	-5.19117	5.38536	7.43e-80	4.87e-78
ZZEF1	-1.62994	6.31583	8.32e-80	5.43e-78
OTOP3	-5.8989	-1.64065	1.32e-79	8.6e-78
CPM	-2.52809	4.41934	1.39e-79	9e-78
SLC20A1	-1.54871	6.16523	1.57e-79	1.02e-77
ASB2	-2.91435	2.71576	2.53e-79	1.63e-77
APOA4	-8.44208	2.86654	4.29e-79	2.75e-77
TUBB4A	-3.45169	-0.39149	5.3e-79	3.38e-77
SLC26A3	-4.37938	8.8842	5.7e-79	3.63e-77
SRPX	-2.7651	2.7834	6.04e-79	3.83e-77
MAB21L2	-3.34601	3.91149	1.07e-78	6.74e-77
KCNMB1	-3.30001	3.24753	2.06e-78	1.3e-76
PHOX2B	-4.60813	-1.55371	2.41e-78	1.51e-76
GFRA1	-3.18934	2.17864	4.76e-78	2.98e-76
C6orf223	5.16902	5.39568	5.55e-78	3.46e-76
ACADS	-2.09565	6.11367	7.68e-78	4.76e-76
RNF150	-3.29666	2.30917	7.88e-78	4.87e-76
KANK2	-1.85925	6.06426	8.78e-78	5.41e-76
GDPD2	-3.19624	2.13975	1.04e-77	6.36e-76
2019-03-08	-1.35134	5.1956	1.18e-77	7.24e-76
RAB27A	-1.66404	4.81373	2.09e-77	1.27e-75
FNBP1	-1.85375	5.30376	2.34e-77	1.42e-75
TSPAN7	-2.68938	4.44135	4.99e-77	3.02e-75
ASAP3	-1.93726	3.85456	5.14e-77	3.1e-75
SLCO4C1	-3.66568	-0.191037	5.79e-77	3.48e-75
DDX31	1.22974	4.51849	7.24e-77	4.34e-75
GNG2	-2.05407	3.35984	1.05e-76	6.28e-75
NGB	-4.90979	-2.02449	1.31e-76	7.82e-75
TPM2	-2.66186	7.53449	1.35e-76	8.02e-75
PKNOX2	-2.72549	-0.358519	1.62e-76	9.56e-75
NRXN1	-4.65761	0.259823	1.75e-76	1.03e-74
SLCO4A1	3.66703	6.37198	2.43e-76	1.43e-74
CPT2	-1.37335	5.26676	2.46e-76	1.44e-74
CDC14A	-1.82895	2.9317	3.26e-76	1.9e-74
PRDX6	-1.31122	7.71985	5.61e-76	3.26e-74
FAM135B	-4.12969	-1.24547	7.85e-76	4.55e-74
PPP1R12B	-2.63875	6.3145	8.04e-76	4.65e-74
SLC2A4	-2.63027	2.41614	1.14e-75	6.56e-74
P2RY14	-2.69274	1.64578	1.5e-75	8.58e-74
ACKR2	-2.51435	0.24781	2.21e-75	1.26e-73
C8orf88	-3.17622	-0.534071	2.69e-75	1.53e-73
ACOX1	-1.46561	6.94345	3.55e-75	2.02e-73
WSCD1	-2.95779	3.3311	3.72e-75	2.11e-73
DHRS11	-2.12554	5.7529	4.2e-75	2.37e-73
PGM5	-3.47299	4.47788	4.82e-75	2.71e-73
ELAVL4	-3.27692	-0.690333	5.45e-75	3.06e-73
SLC22A18AS	-2.23571	3.30591	7.09e-75	3.96e-73
CLCA4	-5.21637	6.80901	9.91e-75	5.53e-73
HLF	-2.56719	1.72845	1.7e-74	9.44e-73
SLC17A4	-3.23569	3.07008	1.97e-74	1.09e-72
SORCS1	-3.8051	0.268805	1.99e-74	1.1e-72
SCUBE2	-2.67352	2.45156	3.18e-74	1.75e-72
JPH2	-3.17855	2.92982	3.65e-74	2e-72
GLIPR2	-1.99264	4.49053	4.19e-74	2.29e-72
AP3S2	-1.15965	4.73972	5.94e-74	3.24e-72
HRASLS2	-3.26745	1.14925	6.06e-74	3.3e-72
TAGLN	-3.00756	8.31093	6.98e-74	3.78e-72
CNTN4	-2.52864	1.57312	9.2e-74	4.98e-72
SCNN1B	-3.85941	4.15314	1.86e-73	1e-71
SMIM14	-1.83344	6.23092	1.91e-73	1.03e-71
KCNMA1	-3.24178	4.31873	2.74e-73	1.47e-71
PLCL2	-2.52653	3.02736	4.22e-73	2.25e-71
PPM1H	2.42197	5.6567	4.33e-73	2.31e-71
LILRB5	-2.73137	2.06646	5.92e-73	3.14e-71
XKR4	-4.13053	-1.07017	7.02e-73	3.71e-71
SECTM1	-2.93579	5.25954	7.45e-73	3.93e-71
C7	-3.84805	4.16986	8.53e-73	4.49e-71
PDE9A	-2.52517	4.88534	1.26e-72	6.58e-71
ANPEP	-4.02628	7.96653	1.36e-72	7.1e-71
SFRP1	-4.14302	2.87583	1.45e-72	7.55e-71
SLC13A1	-6.03407	-1.59937	2.11e-72	1.1e-70
EPM2A	-1.61546	2.09249	2.42e-72	1.26e-70
PLPP3	-1.46667	5.21378	2.5e-72	1.29e-70
PLN	-3.58501	3.55363	3.47e-72	1.78e-70
SLC9A9	-2.23955	1.86029	3.47e-72	1.78e-70
KCNN3	-2.31452	2.17063	5.05e-72	2.59e-70
IQANK1	3.03827	5.26671	8.44e-72	4.31e-70
FAM46B	-2.97767	1.24222	1.29e-71	6.57e-70
PCSK5	-2.4289	4.06263	1.5e-71	7.62e-70
CA4	-4.71631	5.69373	1.94e-71	9.82e-70
SMYD1	-4.61389	0.0937719	2.52e-71	1.27e-69
DDN	4.8136	1.93118	3.67e-71	1.85e-69
NR5A2	-2.18607	3.91006	3.89e-71	1.95e-69
KIAA1549	2.44043	4.89115	8.8e-71	4.41e-69
TRIM40	-3.04923	1.63204	9.2e-71	4.59e-69
TMEM206	1.61325	3.55449	9.58e-71	4.77e-69
LPAR1	-2.21952	3.3763	1.09e-70	5.4e-69
C16orf89	-3.53166	0.715358	1.53e-70	7.59e-69
ATP8B1	-1.60979	7.64006	1.6e-70	7.9e-69
RSPO2	-4.01888	0.55057	1.91e-70	9.41e-69
TM6SF2	-3.09545	0.641597	2.8e-70	1.37e-68
TDP2	-1.75974	6.81582	3.42e-70	1.67e-68
DKC1	1.65365	7.35193	3.51e-70	1.71e-68
SLC9A3	-3.57737	5.82589	5.45e-70	2.65e-68
POLR1B	1.31181	5.50848	7.53e-70	3.66e-68
SLC28A1	-4.15073	-1.47713	9.7e-70	4.7e-68
CHAD	-2.78293	0.877792	1.05e-69	5.07e-68
SPTBN2	3.23271	5.40231	1.1e-69	5.3e-68
FGFBP2	-3.11125	-1.52659	1.17e-69	5.61e-68
ATP2B4	-2.14456	6.18661	1.26e-69	6.03e-68
ADAMTSL3	-3.16596	1.90798	2.1e-69	1e-67
LVRN	-3.30267	-1.45643	2.16e-69	1.03e-67
ARHGAP20	-2.76141	0.293192	2.83e-69	1.35e-67
HIGD1A	-1.74243	6.07286	2.98e-69	1.41e-67
GSN	-1.87065	8.56719	5.41e-69	2.56e-67
GPD1L	-1.35239	6.01078	6.87e-69	3.24e-67
TNS1	-2.79514	6.93998	7.35e-69	3.46e-67
UNC5C	-2.24052	1.84872	1.35e-68	6.33e-67
PBLD	-2.1881	4.85551	1.72e-68	8.03e-67
ZER1	-1.17447	5.92778	2.24e-68	1.04e-66
SYNPO	-1.6313	6.22953	2.69e-68	1.25e-66
CAND2	-2.1798	0.688195	2.85e-68	1.32e-66
ANGPTL1	-4.05757	1.90982	2.9e-68	1.34e-66
P2RX2	-3.79682	-2.18167	3.75e-68	1.73e-66
SIM2	4.62602	4.05306	4.71e-68	2.17e-66
TEAD4	2.45219	5.00224	5.42e-68	2.49e-66
FBLIM1	-1.21561	6.61072	5.57e-68	2.55e-66
EPB41L3	-2.71854	4.42423	1.37e-67	6.28e-66
DHDDS	-1.12478	5.38604	1.43e-67	6.51e-66
BEND5	-2.56676	-0.438095	1.83e-67	8.32e-66
CEACAM1	-2.14758	8.24263	3.73e-67	1.69e-65
RMDN2	-1.82707	2.66293	5.05e-67	2.28e-65
AOC3	-2.78964	4.96437	6.56e-67	2.96e-65
TESK2	-1.32185	3.04795	6.78e-67	3.05e-65
CTNND2	-3.37735	-1.282	6.95e-67	3.12e-65
ADCY5	-2.84909	2.84942	9.12e-67	4.08e-65
ARHGEF25	-2.39906	2.96987	1.01e-66	4.5e-65
CPNE7	5.91674	5.17316	1.37e-66	6.08e-65
TCEAL6	-3.94713	-3.24335	1.47e-66	6.53e-65
PDE6A	-3.29233	1.03008	1.98e-66	8.77e-65
LYNX1	-2.69504	1.84777	2.07e-66	9.15e-65
EPHX4	4.5055	2.9782	2.3e-66	1.01e-64
TCF21	-2.20997	2.36093	3.04e-66	1.34e-64
TMOD1	-2.95574	1.15505	3.3e-66	1.45e-64
CBX8	1.82752	4.09109	3.63e-66	1.59e-64
ARL14	-2.3293	3.47847	3.83e-66	1.67e-64
GPM6A	-4.4873	1.20326	4.96e-66	2.16e-64
MOBP	-2.9779	-2.18456	5.03e-66	2.18e-64
LRRC19	-2.66409	5.00888	5.72e-66	2.48e-64
GRIK5	-2.90441	0.650888	6.48e-66	2.8e-64
CNTN2	-3.79421	-0.721593	6.7e-66	2.89e-64
ORC6	2.16417	4.09984	9.03e-66	3.88e-64
TFAP4	1.60375	5.01061	1.06e-65	4.56e-64
PKHD1L1	-3.43392	-0.596377	1.14e-65	4.88e-64
CCNYL1	-1.27366	4.6761	1.34e-65	5.72e-64
EML1	-2.26249	3.3556	1.54e-65	6.54e-64
FILIP1	-2.64961	1.85172	1.62e-65	6.88e-64
CLEC9A	-2.85872	-1.69989	2.18e-65	9.22e-64
PLAC8	-3.05139	6.01799	3.19e-65	1.35e-63
HPGD	-2.80459	5.53497	3.29e-65	1.39e-63
RUVBL1	1.49071	6.24815	3.33e-65	1.4e-63
LARGE2	4.69059	5.5722	3.66e-65	1.54e-63
FRMPD4	-4.4276	-1.98395	3.94e-65	1.65e-63
TWNK	1.63308	5.00316	4.11e-65	1.72e-63
PDX1	4.94723	4.36081	5.59e-65	2.33e-63
SLC7A5	3.25737	7.79284	5.82e-65	2.42e-63
FXYD6	-2.62524	3.78119	6.14e-65	2.55e-63
TNFRSF13B	-3.31496	-0.389609	6.46e-65	2.67e-63
PTPRH	-1.97829	5.78742	7.09e-65	2.93e-63
PXMP2	-1.4709	4.14423	8.84e-65	3.64e-63
NEBL	2.48409	6.68666	1.12e-64	4.59e-63
SH3BGR	-2.00376	1.30456	1.29e-64	5.27e-63
MUSK	-3.5569	-1.46571	1.3e-64	5.3e-63
RGS9	-2.28388	0.2922	1.53e-64	6.26e-63
HHLA2	-2.64123	5.58965	1.82e-64	7.42e-63
REEP2	-2.49526	0.987844	2.12e-64	8.59e-63
STMN2	-3.36762	2.17096	2.16e-64	8.73e-63
ANK3	-1.64718	4.76271	3.35e-64	1.35e-62
EDN3	-3.13973	3.60932	4.77e-64	1.92e-62
EMILIN3	-2.53792	-1.01228	4.86e-64	1.96e-62
RCAN2	-1.94111	3.21853	4.89e-64	1.96e-62
ARL4D	-2.30875	1.71642	5.65e-64	2.26e-62
LMO3	-3.6058	2.36161	7.05e-64	2.82e-62
CHP1	-1.38459	7.44565	7.09e-64	2.83e-62
CADM2	-4.3087	-0.871862	7.54e-64	3e-62
PINK1	-1.4302	4.71948	1.06e-63	4.19e-62
FUT1	2.93517	3.26215	1.17e-63	4.64e-62
ADGRB3	-3.59561	-1.06572	1.2e-63	4.76e-62
EDIL3	-2.11931	4.76248	1.21e-63	4.77e-62
KCNA5	-2.50731	-0.744554	1.39e-63	5.48e-62
PCP4L1	-3.77623	-0.209686	1.41e-63	5.55e-62
PPP2R3A	-1.98546	3.17718	1.44e-63	5.65e-62
KCNB1	-3.75871	-0.0578227	1.59e-63	6.22e-62
CDKL1	-1.74119	1.08286	1.78e-63	6.96e-62
VSIR	-1.63969	5.46469	2.21e-63	8.61e-62
SLC16A12	-2.84192	-2.32239	2.59e-63	1.01e-61
TMEM82	-3.08816	1.77583	2.72e-63	1.05e-61
PUS7	1.83962	5.15959	2.93e-63	1.13e-61
DACT3	-2.54538	2.45297	3.12e-63	1.2e-61
DAAM2	-1.94593	3.23055	4.65e-63	1.79e-61
MRGBP	1.77238	5.5084	4.84e-63	1.86e-61
WDR78	-2.2709	2.03084	6.78e-63	2.6e-61
BTNL8	-3.1999	4.08532	8.34e-63	3.19e-61
MAB21L1	-3.38589	-1.9848	9.63e-63	3.67e-61
HSPB6	-3.44434	4.03727	9.73e-63	3.7e-61
RIOK3	-1.47757	6.32986	1.07e-62	4.05e-61
KIAA0513	-1.93972	4.18533	1.09e-62	4.13e-61
HS3ST6	-4.26339	-2.27876	1.79e-62	6.77e-61
CNR1	-3.67146	0.435926	1.88e-62	7.11e-61
AUNIP	2.35971	2.56556	1.9e-62	7.16e-61
PCSK2	-4.67549	-0.277144	1.96e-62	7.37e-61
SLC25A20	-1.40498	4.64901	2.2e-62	8.24e-61
OSBPL3	1.93058	5.4535	2.39e-62	8.95e-61
NR1H4	-4.06138	1.25685	2.77e-62	1.04e-60
MRGPRF	-2.6097	3.63206	3.36e-62	1.25e-60
PAPSS2	-1.99148	6.71639	3.47e-62	1.29e-60
MDFI	3.65191	3.91148	3.8e-62	1.41e-60
CLEC10A	-2.81648	1.98951	3.82e-62	1.41e-60
PRKCB	-2.46853	2.87521	4.33e-62	1.6e-60
GCG	-5.2441	2.72027	4.8e-62	1.76e-60
URB2	1.35693	4.79244	4.8e-62	1.76e-60
MYOT	-3.71648	-0.990415	5.9e-62	2.17e-60
PLEKHN1	3.50099	2.17534	9.01e-62	3.3e-60
CAP2	-2.21765	2.5056	1e-61	3.66e-60
INHBA	5.13829	5.14858	1.04e-61	3.8e-60
WISP2	-3.77879	1.03242	1.17e-61	4.27e-60
HSD11B2	-2.17056	7.41706	1.18e-61	4.3e-60
LITAF	-1.19036	7.36197	1.39e-61	5.05e-60
LAMA1	-2.55905	2.07331	1.57e-61	5.67e-60
MYOCD	-2.95159	2.76805	1.62e-61	5.84e-60
SMPD1	-1.66678	5.09158	2.02e-61	7.3e-60
GPT	-2.88506	4.13023	2.27e-61	8.15e-60
TPM1	-1.64533	8.53689	3.19e-61	1.14e-59
ANGPTL5	-3.36317	-3.05884	3.28e-61	1.18e-59
LRMP	-2.59415	2.12596	4.18e-61	1.49e-59
DIXDC1	-1.68912	3.99466	5.07e-61	1.81e-59
CEACAM20	-4.56538	-1.54339	5.28e-61	1.88e-59
PEG3	-2.70465	0.904471	7.23e-61	2.57e-59
PACSIN2	-1.05231	6.6924	7.24e-61	2.57e-59
ACACB	-1.70843	4.59103	7.58e-61	2.68e-59
TLR3	-2.01841	3.547	7.69e-61	2.72e-59
SSTR2	-2.35995	0.54866	8.6e-61	3.03e-59
NPY2R	-4.42725	-2.0389	9.22e-61	3.24e-59
HJURP	1.85326	4.75986	9.84e-61	3.45e-59
FBXO32	-2.11163	5.56497	1.02e-60	3.59e-59
S100B	-2.45231	1.77928	1.16e-60	4.06e-59
MYOC	-5.02879	-0.225289	1.25e-60	4.36e-59
PTGDR2	-2.52688	1.2683	1.58e-60	5.51e-59
SLC39A10	2.01441	5.37387	1.68e-60	5.82e-59
MAPK4	-3.80249	-0.250902	1.73e-60	5.99e-59
GTPBP4	1.23409	6.23372	1.78e-60	6.15e-59
CNGA3	-3.70791	-0.594787	2.03e-60	7.01e-59
INSL5	-5.7948	2.04831	3.8e-60	1.31e-58
BYSL	1.66312	5.1807	4.19e-60	1.44e-58
RAP1A	-1.18687	5.99575	4.39e-60	1.5e-58
DMRTA1	-3.46981	-0.953962	5.89e-60	2.02e-58
LRRC1	-1.05076	5.50725	9.23e-60	3.15e-58
CD3EAP	1.95158	3.29906	9.5e-60	3.24e-58
ITM2C	-2.1723	9.32548	1.02e-59	3.47e-58
ZBTB7B	-1.34557	6.60485	1.11e-59	3.75e-58
CDH19	-4.19276	0.320356	1.12e-59	3.79e-58
RTKN	1.34873	6.42096	1.23e-59	4.17e-58
LYPD8	-3.58773	5.93952	1.53e-59	5.18e-58
TPX2	2.08412	7.16657	2.18e-59	7.35e-58
XPO5	1.39321	6.39211	2.32e-59	7.79e-58
CTNNA3	-3.75674	-0.765029	3.59e-59	1.2e-57
JCHAIN	-3.73163	9.43446	4.48e-59	1.5e-57
PJA2	-1.34518	6.23857	4.58e-59	1.53e-57
ZC3HAV1L	2.29685	3.11483	4.72e-59	1.58e-57
OTX1	5.71574	1.61504	5.53e-59	1.84e-57
GPM6B	-2.49842	2.23159	6.94e-59	2.31e-57
CCL14	-2.21533	-0.0437259	9.03e-59	3e-57
KIAA1257	3.5929	2.34829	9.87e-59	3.27e-57
FLVCR2	-1.97046	2.80755	1.02e-58	3.38e-57
CRYAB	-2.47678	3.79264	1.24e-58	4.08e-57
ELAVL3	-3.39015	-2.53552	1.5e-58	4.94e-57
SLC5A7	-4.18729	-1.83955	1.94e-58	6.38e-57
PPY	-4.30018	-2.76471	1.94e-58	6.38e-57
SLIT3	-2.52823	4.16282	1.95e-58	6.39e-57
EIF4E3	-1.84812	4.61558	3.09e-58	1.01e-56
C1orf210	-1.48276	4.7975	3.22e-58	1.05e-56
CASQ2	-4.26474	2.11468	3.29e-58	1.07e-56
NACAD	-2.14917	0.780269	3.3e-58	1.07e-56
AGTR1	-3.82746	0.205368	3.65e-58	1.18e-56
ATP1B2	-2.37177	0.144498	4.16e-58	1.35e-56
KIAA2022	-3.51275	-1.00466	4.29e-58	1.39e-56
PIANP	-2.45186	-0.317585	4.64e-58	1.5e-56
RNF112	-2.34817	-0.311136	5.15e-58	1.66e-56
SLC23A1	-2.77715	1.97629	7.85e-58	2.52e-56
PDE7B	-2.19833	0.769546	7.95e-58	2.55e-56
APOBEC3A	-2.86187	0.138211	1.03e-57	3.29e-56
F13A1	-2.84236	4.22083	1.07e-57	3.4e-56
KRTAP13-2	-5.22504	-1.37409	1.08e-57	3.43e-56
SLCO2A1	-2.04448	4.9521	1.08e-57	3.45e-56
CSE1L	1.73818	7.62933	1.1e-57	3.49e-56
CGREF1	3.64938	4.87801	1.12e-57	3.55e-56
NOVA1	-3.07825	0.278969	1.52e-57	4.81e-56
ARHGAP44	-2.1452	4.62238	1.59e-57	5.03e-56
CBX2	3.7345	4.10028	1.86e-57	5.85e-56
ABHD5	-1.16157	3.81257	1.92e-57	6.04e-56
HMGCLL1	-2.80765	-2.11935	1.95e-57	6.12e-56
CRHBP	-2.59962	-2.08883	2.22e-57	6.97e-56
MT2A	-2.34992	6.21651	2.87e-57	8.99e-56
UTP4	1.30032	6.08981	3.38e-57	1.05e-55
MSRB3	-2.50209	4.54972	4.37e-57	1.36e-55
SALL4	5.02577	2.06787	4.44e-57	1.38e-55
RBM47	-1.19246	7.41449	5.55e-57	1.73e-55
CBLN2	-2.81506	-0.844369	5.69e-57	1.77e-55
DCLK1	-2.87546	1.38776	6.65e-57	2.06e-55
TMEM171	-2.19106	4.35619	7.25e-57	2.24e-55
UBE2C	2.33266	6.59818	8.37e-57	2.58e-55
CHGA	-4.37053	5.21405	8.63e-57	2.66e-55
AVPR1B	-3.57504	-3.31581	9.19e-57	2.83e-55
KLF9	-1.93815	4.70056	1.05e-56	3.23e-55
TOMM34	1.9887	6.72202	1.27e-56	3.9e-55
TRPV3	-2.75681	1.2158	1.3e-56	3.98e-55
HILPDA	2.49572	5.1237	1.33e-56	4.07e-55
SULT1A1	-2.05091	4.70561	1.38e-56	4.2e-55
C4orf19	-1.62426	4.32993	1.42e-56	4.31e-55
SPINK2	-3.2748	-1.42391	1.46e-56	4.44e-55
PNCK	-3.36626	1.54046	1.52e-56	4.6e-55
RIPK2	1.64855	4.85522	1.73e-56	5.23e-55
CEP72	2.12139	3.57247	1.98e-56	5.98e-55
PDCD2L	1.66258	3.57995	2.14e-56	6.47e-55
RHPN1	3.51227	4.97981	2.15e-56	6.48e-55
SDCBP2	-2.26297	6.10335	2.17e-56	6.51e-55
HTR7	-2.52902	-1.46867	2.2e-56	6.6e-55
XRCC2	2.31021	3.30482	2.59e-56	7.76e-55
C15orf48	-2.38638	7.29168	2.8e-56	8.38e-55
STOX2	-2.46595	0.304832	2.82e-56	8.42e-55
SPATA12	3.4402	0.216621	2.88e-56	8.58e-55
NOP2	1.55149	6.17019	2.99e-56	8.91e-55
MALL	-2.18219	3.85681	3.68e-56	1.09e-54
KRT24	-5.75148	-0.934854	3.73e-56	1.11e-54
EPOP	3.95029	4.12417	3.91e-56	1.16e-54
ADCY9	-1.39274	4.84883	4.37e-56	1.29e-54
SCIN	-2.66464	4.41398	4.89e-56	1.44e-54
TMEM132A	2.6274	5.42895	5.17e-56	1.52e-54
ITM2A	-2.2427	3.07162	5.24e-56	1.54e-54
OPN3	-1.563	3.07007	6.39e-56	1.88e-54
HAPLN1	-2.33997	1.74751	6.4e-56	1.88e-54
CCND1	1.77252	7.90864	7.21e-56	2.11e-54
TTC26	1.8123	3.32849	7.25e-56	2.12e-54
PRSS22	4.04392	4.75918	7.65e-56	2.23e-54
P2RX1	-2.2593	1.36877	8.71e-56	2.54e-54
EPHA6	-4.09448	-1.72944	1.03e-55	3e-54
SLC2A13	-1.66208	3.96003	1.17e-55	3.4e-54
OGN	-3.92794	2.68741	1.22e-55	3.54e-54
CAV1	-2.07565	5.64433	1.43e-55	4.13e-54
SLC2A2	-5.17723	-0.917189	1.47e-55	4.26e-54
SALL2	-2.31047	1.26394	1.99e-55	5.74e-54
NRG2	-2.79586	-1.50263	2.1e-55	6.04e-54
FAM161B	-1.3805	1.87638	2.61e-55	7.5e-54
PPP1R14A	-2.41307	3.09758	2.91e-55	8.34e-54
SSBP2	-2.03351	2.71241	2.91e-55	8.34e-54
KAT2A	1.69056	6.61364	2.94e-55	8.41e-54
SLC6A6	2.95596	7.04159	3.38e-55	9.63e-54
CA12	-2.28936	7.20269	3.83e-55	1.09e-53
ARRDC4	-1.66991	4.99588	6.52e-55	1.85e-53
SYT10	-3.76806	-2.79361	7.24e-55	2.05e-53
SKA3	2.27691	4.82404	8.01e-55	2.27e-53
CDH10	-3.81391	-3.22082	8.78e-55	2.48e-53
ANKS1B	-3.03048	-1.20382	9.99e-55	2.82e-53
FABP2	-3.3135	3.55603	1.04e-54	2.93e-53
CCT6A	1.28057	8.24347	1.06e-54	2.97e-53
ANLN	2.22492	5.89569	1.1e-54	3.08e-53
TTC22	-1.4904	5.26569	1.11e-54	3.12e-53
MET	1.99623	7.45749	1.21e-54	3.39e-53
TAGLN3	-3.61225	-1.06549	1.31e-54	3.67e-53
CLIC5	-1.97816	6.07156	1.32e-54	3.69e-53
TINCR	-3.03106	0.651157	1.37e-54	3.82e-53
DDX56	1.18977	6.66454	1.57e-54	4.36e-53
MMP28	-2.66784	3.51188	1.79e-54	4.97e-53
CHL1	-2.65638	1.98508	2.17e-54	6.03e-53
FMO4	-1.63415	2.04951	2.99e-54	8.3e-53
RFC3	2.00006	5.31382	3.03e-54	8.39e-53
SCN4B	-2.1393	1.32238	3.19e-54	8.81e-53
MPEG1	-2.15852	4.82218	3.53e-54	9.74e-53
SH3TC2	3.49118	3.60758	4.16e-54	1.14e-52
NECAB1	-2.92959	0.185818	4.58e-54	1.26e-52
TROAP	2.06894	4.79546	4.6e-54	1.26e-52
TSPAN1	-2.23208	8.69284	5.45e-54	1.49e-52
MGLL	-1.42983	7.52114	7.03e-54	1.92e-52
SPEG	-2.96385	3.20728	7.32e-54	2e-52
P2RY12	-2.85189	-1.13812	7.54e-54	2.05e-52
EXOSC2	1.20715	5.12899	8.1e-54	2.2e-52
LRAT	-3.54706	-1.48082	8.29e-54	2.25e-52
MOB3B	-1.42032	5.15843	1.25e-53	3.4e-52
LGALS4	-1.82699	10.4754	1.42e-53	3.85e-52
CYBRD1	-2.19202	5.63772	1.46e-53	3.95e-52
CDHR5	-2.23309	7.44914	1.51e-53	4.08e-52
ACAA2	-1.56261	7.12291	1.6e-53	4.31e-52
C1QTNF7	-2.82961	0.794012	1.65e-53	4.43e-52
PHOX2A	-3.54131	-2.40552	1.66e-53	4.45e-52
SUCLG2	-1.29776	7.07631	1.78e-53	4.77e-52
RRP12	1.55721	6.06551	1.92e-53	5.14e-52
BCAR3	-1.37706	4.37382	1.94e-53	5.2e-52
NLGN1	-3.71579	-1.1767	2.42e-53	6.46e-52
SLC22A23	-1.47518	5.40025	2.49e-53	6.64e-52
MARVELD3	-1.19708	5.38698	3.06e-53	8.14e-52
ABCA9	-2.8721	0.506389	4.07e-53	1.08e-51
SUGCT	-2.07414	1.72385	4.99e-53	1.32e-51
CLIP3	-1.97664	3.63239	5.09e-53	1.35e-51
SPARCL1	-2.28824	6.43483	5.88e-53	1.55e-51
TMIGD3	-2.14839	1.46977	6.35e-53	1.68e-51
CMA1	-3.83702	-1.07547	6.37e-53	1.68e-51
MTM1	-1.26492	4.59238	7.54e-53	1.98e-51
VWA2	4.06262	4.68743	8.46e-53	2.22e-51
ITGA7	-1.93659	4.07308	1.03e-52	2.69e-51
CCDC68	-2.09737	3.87814	1.12e-52	2.93e-51
PDE8A	-1.10354	5.44856	1.22e-52	3.18e-51
CD209	-2.43086	2.95735	1.26e-52	3.29e-51
KIAA1211	-2.06641	3.79999	1.29e-52	3.35e-51
KCNIP4	-2.15577	0.98075	1.5e-52	3.89e-51
VIP	-3.44455	3.1757	1.51e-52	3.91e-51
CFAP157	2.06791	1.84267	2.16e-52	5.61e-51
DISP2	-2.21954	2.73556	2.22e-52	5.75e-51
BCAS1	-2.51716	5.70448	2.23e-52	5.76e-51
COL11A1	6.28668	5.11442	2.35e-52	6.08e-51
GPX3	-2.37068	5.29707	2.39e-52	6.17e-51
FJX1	3.00037	2.46852	2.75e-52	7.08e-51
CASR	-3.35076	-2.73559	2.84e-52	7.32e-51
TNFRSF17	-3.2033	1.31368	2.85e-52	7.32e-51
SRI	-1.48714	7.65552	2.88e-52	7.38e-51
RUNDC3B	-2.4128	1.19861	3.13e-52	8.02e-51
CPNE8	-2.07418	2.78539	3.61e-52	9.25e-51
NBPF1	-1.39042	3.83611	4.13e-52	1.05e-50
ANAPC7	1.03909	5.83226	4.41e-52	1.12e-50
GNG3	-2.20961	-1.26399	5.49e-52	1.4e-50
CDC25B	2.33369	7.47314	5.51e-52	1.4e-50
CWH43	-3.86509	2.65521	5.92e-52	1.5e-50
JPH4	-2.54838	-0.940051	6.32e-52	1.6e-50
C5orf30	-1.27695	4.94586	6.44e-52	1.63e-50
ANO5	-3.22628	1.21607	7.27e-52	1.84e-50
SETBP1	-2.16753	2.60013	7.31e-52	1.84e-50
LEXM	-2.42569	-1.62791	7.74e-52	1.95e-50
PLSCR4	-1.60955	4.09774	9.16e-52	2.31e-50
KIF18B	1.97612	4.66174	9.28e-52	2.33e-50
ITGA8	-1.85393	2.42729	1.36e-51	3.42e-50
GLDN	-2.49816	1.4211	1.37e-51	3.44e-50
C11orf86	-3.56964	2.48794	1.51e-51	3.78e-50
MMRN1	-3.17084	2.35117	1.52e-51	3.81e-50
BMX	-2.43988	1.00101	1.55e-51	3.87e-50
RCSD1	-1.74075	3.16405	1.71e-51	4.27e-50
QSOX2	1.38054	5.14553	1.87e-51	4.66e-50
STAB2	-2.22112	-0.0647921	1.96e-51	4.88e-50
B4GALNT2	-4.38424	4.55105	2.37e-51	5.87e-50
IQGAP3	2.11944	6.21979	2.55e-51	6.31e-50
KRT20	-2.5958	8.68676	2.59e-51	6.4e-50
WDR43	1.30008	6.27304	2.59e-51	6.41e-50
CD36	-2.6245	3.46725	2.71e-51	6.69e-50
MAS1L	-3.7909	-3.39369	3.17e-51	7.81e-50
SQOR	-1.46611	6.66073	3.64e-51	8.97e-50
ADTRP	-3.08115	4.58904	3.65e-51	8.98e-50
METTL1	1.50156	4.60631	3.77e-51	9.26e-50
CPED1	-2.30216	3.49371	3.8e-51	9.32e-50
MORN5	-4.63767	-0.767517	3.86e-51	9.45e-50
SCNN1G	-3.93885	0.511465	3.87e-51	9.46e-50
GAP43	-3.22057	0.25813	4.07e-51	9.92e-50
MOGAT2	-2.80914	4.84804	4.12e-51	1e-49
PPP1R1A	-3.4516	0.553986	4.47e-51	1.09e-49
DPF3	-2.33678	1.11724	4.65e-51	1.13e-49
RBM28	1.24787	5.40359	5.37e-51	1.3e-49
ADAMTS1	-2.00652	4.71489	5.63e-51	1.37e-49
TGIF2	2.06021	5.49415	5.79e-51	1.4e-49
SEMA3G	-2.06713	2.72517	6.91e-51	1.67e-49
SLC12A8	1.20625	4.53325	7.2e-51	1.74e-49
CPNE5	-1.9322	2.86024	7.25e-51	1.75e-49
ZMYND19	1.52677	4.91172	8.56e-51	2.06e-49
FMO5	-1.98353	4.40818	8.59e-51	2.07e-49
BMP6	-2.15144	1.12919	9.26e-51	2.22e-49
TCN2	-1.73709	4.66067	9.42e-51	2.26e-49
EZH2	1.42916	5.2612	9.95e-51	2.38e-49
PAQR5	-1.82908	4.62078	1.13e-50	2.71e-49
FRRS1L	-3.34369	-1.19546	1.2e-50	2.86e-49
GDNF	-2.19941	0.369098	1.21e-50	2.89e-49
ZG16	-4.44957	7.34031	1.25e-50	2.98e-49
MASP1	-3.32769	2.54583	1.31e-50	3.11e-49
FAM46C	-2.05362	4.9108	1.54e-50	3.67e-49
UGT2B15	-3.3112	2.67184	1.61e-50	3.81e-49
ACSM5	-2.79042	-1.5324	1.62e-50	3.83e-49
KLB	-2.2058	-0.0484084	1.77e-50	4.18e-49
ARMCX1	-1.95579	2.17161	1.78e-50	4.21e-49
EDN2	-2.78788	0.723635	2.83e-50	6.67e-49
ASPG	-2.96567	1.41879	2.97e-50	6.99e-49
SLC5A12	-3.74025	0.25568	4.08e-50	9.59e-49
NKRF	1.54345	4.26145	4.13e-50	9.71e-49
TCEAL7	-2.24542	0.727975	4.65e-50	1.09e-48
TMEM41A	1.12097	5.45788	5.11e-50	1.2e-48
SHE	-1.86746	1.89197	6.47e-50	1.51e-48
INAFM2	-1.50031	2.61893	7.03e-50	1.64e-48
MPP2	-2.03576	1.04238	7.43e-50	1.73e-48
B3GNT7	-3.0994	5.92679	7.46e-50	1.74e-48
MAF	-1.8141	4.43119	8.9e-50	2.07e-48
EVA1A	3.83333	3.30303	8.96e-50	2.08e-48
DAND5	-2.86425	-1.77438	9.24e-50	2.15e-48
PCK1	-2.80942	6.21889	1e-49	2.32e-48
NEDD4L	-1.21023	6.15714	1.16e-49	2.69e-48
HMOX1	-1.64315	5.00695	1.17e-49	2.71e-48
RBM20	-2.68553	-0.475703	1.37e-49	3.16e-48
CST1	8.53541	4.94163	1.67e-49	3.85e-48
B3GALT1	-3.29953	1.47082	1.75e-49	4.03e-48
DCUN1D5	1.54812	4.87965	1.78e-49	4.1e-48
LIMS2	-2.3131	4.7557	1.87e-49	4.29e-48
CDCA5	1.69507	5.6488	1.96e-49	4.51e-48
SULT1B1	-2.57246	6.35013	2.05e-49	4.7e-48
GIMAP1	-1.72857	1.86918	2.09e-49	4.77e-48
CMSS1	1.5631	4.86459	2.39e-49	5.46e-48
S100A11	2.00776	8.78432	2.53e-49	5.77e-48
SF3B3	1.05922	7.96361	2.63e-49	5.99e-48
ALDOB	-3.51573	6.23015	2.76e-49	6.28e-48
TGFBI	3.36485	9.97359	2.82e-49	6.42e-48
PMP2	-4.02668	-1.96531	2.87e-49	6.53e-48
ADAMTSL1	-2.10538	2.30648	3.14e-49	7.13e-48
SIAE	-1.46609	6.73249	3.38e-49	7.66e-48
TRAK2	-1.00853	5.68982	3.45e-49	7.79e-48
FAM89A	1.83283	3.59852	3.63e-49	8.2e-48
DSCC1	2.11191	3.99866	4.46e-49	1.01e-47
DUSP14	1.74103	4.02225	4.73e-49	1.06e-47
SMYD5	1.20664	5.49321	4.75e-49	1.07e-47
APLN	3.18515	3.2627	4.85e-49	1.09e-47
RFWD3	1.12035	5.95332	4.85e-49	1.09e-47
VAT1L	-2.04189	1.4585	5.21e-49	1.17e-47
GIMAP7	-1.80948	2.47768	5.41e-49	1.21e-47
AKR1B10	-3.08014	4.72789	5.51e-49	1.23e-47
SOX9	1.98594	8.03431	5.85e-49	1.31e-47
TRIM29	4.40889	6.55479	5.91e-49	1.32e-47
TNFRSF12A	2.45874	5.92448	6.83e-49	1.52e-47
PLCG2	-1.88593	3.58819	7.3e-49	1.62e-47
RYR3	-2.17136	0.588958	8.49e-49	1.88e-47
PDE5A	-1.9304	4.62516	9.23e-49	2.05e-47
PLA2G2C	-3.17833	-2.87678	9.38e-49	2.08e-47
GARS	1.37621	7.51605	1.26e-48	2.79e-47
ANGPTL7	-4.08986	-0.765268	1.35e-48	2.98e-47
FOXF2	-2.03608	2.93273	1.58e-48	3.48e-47
DES	-3.81226	8.37337	1.67e-48	3.67e-47
CLDN8	-5.10285	2.67669	1.71e-48	3.76e-47
MAOA	-1.93901	7.22475	2.02e-48	4.43e-47
ATIC	1.18238	7.25325	2.05e-48	4.5e-47
TNFSF10	-1.44714	6.23756	2.23e-48	4.89e-47
NAT10	1.21014	6.65031	2.37e-48	5.19e-47
DNASE1L3	-3.1399	2.43804	2.64e-48	5.77e-47
ZIK1	-1.74288	-0.0485952	2.72e-48	5.94e-47
ANKRD35	-1.91929	0.185074	2.76e-48	6.01e-47
KAT2B	-1.68023	3.73911	2.88e-48	6.28e-47
CNTN1	-3.17638	0.711424	2.93e-48	6.38e-47
CHODL	-2.88039	-0.413431	3.41e-48	7.42e-47
ZNF536	-2.77325	-0.504336	3.89e-48	8.44e-47
RAE1	1.52252	6.13846	4.17e-48	9.03e-47
SOX4	1.77385	7.3881	4.49e-48	9.71e-47
C1QTNF9	-2.58048	-2.17179	4.67e-48	1.01e-46
FOLR2	-2.45957	2.93474	5.65e-48	1.22e-46
HSP90AB1	1.21145	10.6301	5.67e-48	1.22e-46
GALR1	-3.67318	-2.68315	6.05e-48	1.3e-46
NCAPG2	1.45622	5.50146	6.21e-48	1.34e-46
LONRF2	-3.65152	0.411036	6.57e-48	1.41e-46
CAD	1.57885	6.82236	6.71e-48	1.44e-46
BTNL3	-2.59461	4.28406	6.89e-48	1.48e-46
ATP11A	2.33948	6.70538	8.78e-48	1.88e-46
ASB5	-4.70311	-0.617297	9.14e-48	1.95e-46
TUBAL3	-2.43586	3.24778	9.19e-48	1.96e-46
CNTFR	-3.78446	1.66053	9.97e-48	2.13e-46
PAQR4	1.9464	5.11282	1.02e-47	2.17e-46
POLR1C	1.41579	5.45966	1.03e-47	2.18e-46
SEMA6A	-2.23539	5.03849	1.04e-47	2.21e-46
C2orf70	3.53427	2.43839	1.05e-47	2.24e-46
MAGEE2	-3.13839	-3.3549	1.06e-47	2.25e-46
MXD1	-1.65277	6.22472	1.1e-47	2.33e-46
SDCCAG3	1.32056	5.82362	1.16e-47	2.45e-46
MCIDAS	3.97717	0.229651	1.17e-47	2.46e-46
DUSP26	-2.71237	-1.089	1.2e-47	2.53e-46
CLMN	-1.3122	5.88079	1.29e-47	2.71e-46
TMEM59L	-2.92296	-0.420983	1.31e-47	2.75e-46
CYS1	-2.18778	1.44951	1.63e-47	3.43e-46
PPAT	1.68207	4.76607	1.66e-47	3.49e-46
ANKRD13B	2.58773	4.33069	1.9e-47	3.98e-46
ASCL2	4.22134	7.11819	1.91e-47	3.99e-46
MCM10	1.8971	3.85883	1.96e-47	4.09e-46
ENHO	-2.46412	-0.368445	2.33e-47	4.86e-46
ACTR3B	1.39601	3.54747	2.41e-47	5.01e-46
TESC	4.61051	5.83232	2.7e-47	5.62e-46
ITIH5	-1.96424	4.58336	3.13e-47	6.51e-46
CTSG	-3.35288	0.628847	3.31e-47	6.86e-46
AURKA	1.73312	5.81695	3.34e-47	6.91e-46
C14orf132	-2.14666	2.63094	3.45e-47	7.14e-46
TCF7L1	-1.44556	2.69866	3.51e-47	7.26e-46
GALNT16	-2.63879	0.712487	3.86e-47	7.97e-46
IGFL4	5.76919	1.38955	4.12e-47	8.5e-46
SNTB1	2.37389	6.08876	4.17e-47	8.58e-46
PGR	-2.63724	0.461196	4.72e-47	9.7e-46
BMP2	-1.87869	4.37058	6.45e-47	1.32e-45
ARHGEF37	-1.56329	3.82437	6.97e-47	1.43e-45
SMOX	2.45139	4.76167	7.72e-47	1.58e-45
TCF7	2.12435	5.92771	7.92e-47	1.62e-45
PRR7	3.82753	3.73484	8.49e-47	1.73e-45
SIGLEC11	-2.32908	-1.43218	9.06e-47	1.85e-45
CA14	-2.08384	-0.319083	9.36e-47	1.91e-45
ATP6V0D2	-2.28638	0.630603	1.12e-46	2.28e-45
SLC35F1	-2.11044	-0.382474	1.13e-46	2.29e-45
EME1	1.84739	2.29315	1.25e-46	2.53e-45
TTLL4	1.27046	5.23138	1.32e-46	2.68e-45
CBFB	1.43309	6.07902	1.37e-46	2.78e-45
MYO1A	-1.88802	6.61283	1.49e-46	3.02e-45
TEX10	1.09377	5.18415	1.57e-46	3.18e-45
GPR15	-3.4641	0.97726	1.6e-46	3.23e-45
MYC	2.07667	8.31326	1.93e-46	3.89e-45
BAALC	-2.38917	-0.446189	2.04e-46	4.11e-45
CBX4	1.68471	5.47521	2.18e-46	4.37e-45
FTSJ1	1.31913	5.71482	2.31e-46	4.64e-45
KIF20A	1.64763	4.79548	2.55e-46	5.11e-45
JAM3	-1.53766	3.90054	2.97e-46	5.95e-45
SLC7A9	-3.95051	1.34928	3.44e-46	6.88e-45
EPAS1	-1.18127	7.25179	3.47e-46	6.93e-45
DDX55	1.18181	4.66835	3.47e-46	6.93e-45
DHRS9	-3.25711	4.82294	3.56e-46	7.1e-45
XPOT	1.47154	6.90495	4.06e-46	8.08e-45
C17orf53	1.64959	2.98815	5.32e-46	1.06e-44
YTHDF1	1.17597	6.71655	5.6e-46	1.11e-44
ZBTB16	-3.33413	0.118714	5.83e-46	1.16e-44
TMEM140	-1.17359	3.98952	5.9e-46	1.17e-44
ATG9B	3.70627	2.70128	6.48e-46	1.28e-44
IGSF10	-2.78789	0.840064	7.34e-46	1.45e-44
ADCY2	-2.21772	0.613223	7.93e-46	1.56e-44
CCDC13	-1.81976	-1.12288	8.52e-46	1.68e-44
CCNO	3.05406	3.41609	8.83e-46	1.74e-44
C1QTNF2	-1.70085	0.523288	9.03e-46	1.78e-44
HAUS5	1.34115	4.56053	9.23e-46	1.81e-44
SPERT	7.22296	-0.00970635	9.54e-46	1.87e-44
PCDH10	-3.21088	-1.78441	1.13e-45	2.21e-44
NME1	1.85909	6.38686	1.13e-45	2.21e-44
SLC35G1	-1.33275	3.5805	1.15e-45	2.25e-44
IARS	1.21604	7.58007	1.21e-45	2.36e-44
RNF43	2.46752	8.27359	1.24e-45	2.42e-44
POU5F1B	4.84299	3.25568	1.28e-45	2.5e-44
PEX11A	-1.20222	3.87716	1.35e-45	2.63e-44
B3GALT4	-1.44856	3.62275	1.35e-45	2.63e-44
FOXD3	-3.40801	-1.99836	1.36e-45	2.64e-44
MMP11	4.46632	6.9509	1.46e-45	2.82e-44
KIF2C	1.59533	5.33256	1.57e-45	3.04e-44
SHISA3	-2.68383	0.698274	1.79e-45	3.46e-44
NKD2	4.58096	4.89154	2.31e-45	4.47e-44
BEST2	-3.70999	2.4867	2.32e-45	4.47e-44
CEND1	-2.23812	-1.21498	2.37e-45	4.56e-44
E2F1	2.06861	5.2384	2.38e-45	4.58e-44
PAMR1	-1.67765	2.57546	2.44e-45	4.69e-44
EGFL6	3.4881	1.8545	2.49e-45	4.78e-44
GIMAP8	-1.63673	2.82202	2.63e-45	5.05e-44
NR3C1	-1.85336	4.0142	2.65e-45	5.08e-44
CNTD2	4.89285	2.47995	3.74e-45	7.15e-44
ACAN	3.15804	3.32455	3.91e-45	7.48e-44
HMCN2	-2.32601	4.24247	4.03e-45	7.7e-44
PYCR1	1.8699	7.06073	4.13e-45	7.87e-44
SORBS1	-2.09059	6.11812	4.2e-45	7.99e-44
IL16	-1.83407	3.21261	4.23e-45	8.05e-44
ADRA1A	-2.86006	-2.57334	4.26e-45	8.09e-44
UGT2B17	-4.0718	6.22171	4.88e-45	9.27e-44
B3GNTL1	1.62876	3.01334	5.29e-45	1e-43
RCL1	1.11978	4.03138	5.46e-45	1.03e-43
FLNA	-2.1071	9.83564	5.93e-45	1.12e-43
LRRN4CL	-1.88301	1.57409	6.14e-45	1.16e-43
CCNF	1.6118	5.20062	7.53e-45	1.42e-43
CYP27B1	2.0441	2.16527	8.06e-45	1.52e-43
CLCNKB	-2.9844	-2.22081	8.27e-45	1.56e-43
GRAMD1A	1.68432	6.52459	8.55e-45	1.61e-43
KIF5A	-2.54074	0.922031	8.75e-45	1.65e-43
EPHA7	-3.32914	1.97977	9.37e-45	1.76e-43
WDR12	1.15304	5.67893	9.51e-45	1.78e-43
EIF3B	1.30797	8.47893	1.01e-44	1.89e-43
COL10A1	7.72083	4.55727	1.02e-44	1.9e-43
ADGRL3	-2.3461	1.45866	1.06e-44	1.98e-43
AKAP6	-2.10558	1.85577	1.31e-44	2.44e-43
NPAS4	-2.72096	-2.50181	1.41e-44	2.64e-43
PAFAH2	-1.11089	5.05476	1.46e-44	2.72e-43
RBKS	-1.22326	2.40574	1.56e-44	2.9e-43
CDK2	1.11734	5.39691	1.57e-44	2.92e-43
LINC00675	-1.77372	4.6812	1.65e-44	3.06e-43
STYK1	-1.70505	3.53668	2.06e-44	3.83e-43
FGFR2	-2.36131	4.257	2.07e-44	3.84e-43
TMEM97	1.75228	6.3099	2.6e-44	4.8e-43
FAM107B	-1.58025	5.58438	2.6e-44	4.81e-43
PERM1	3.1338	0.701484	2.96e-44	5.45e-43
RIC3	-2.91369	-0.865996	3.21e-44	5.92e-43
BUB1	1.54322	5.38141	3.52e-44	6.48e-43
CNTNAP3	-2.74523	-1.12014	3.58e-44	6.57e-43
MAP6	-2.16553	0.825733	3.62e-44	6.65e-43
GPR119	-3.51663	-3.54417	3.64e-44	6.67e-43
DDIAS	2.0896	3.3894	3.7e-44	6.77e-43
SHCBP1	1.54943	3.92693	3.74e-44	6.85e-43
TMEM255A	-2.3465	0.203675	3.78e-44	6.9e-43
NDRG2	-1.34751	6.38194	4.51e-44	8.24e-43
PSAT1	2.85729	6.01245	4.53e-44	8.26e-43
FANCA	1.5844	4.82777	5.67e-44	1.03e-42
ZNF473	1.14424	3.89517	5.72e-44	1.04e-42
CPEB3	-1.30958	2.51063	5.84e-44	1.06e-42
C1orf112	1.39695	3.53534	6.1e-44	1.11e-42
PLEKHO1	-1.60487	4.73517	6.18e-44	1.12e-42
SMTN	-1.51233	7.09429	6.88e-44	1.25e-42
C7orf31	-1.60874	2.61619	7.19e-44	1.3e-42
ARNTL2	2.35461	4.71936	7.67e-44	1.39e-42
SAPCD2	2.20533	6.33747	8.13e-44	1.47e-42
ZNF692	1.73327	4.70192	8.33e-44	1.5e-42
RGMA	-2.41945	3.28099	8.81e-44	1.59e-42
TCP11L1	-1.08811	2.93908	9.27e-44	1.67e-42
CCDC86	1.42413	5.39177	1.12e-43	2.01e-42
PABPC1L	3.29455	5.00098	1.33e-43	2.39e-42
RHOU	-1.38253	5.22998	1.37e-43	2.47e-42
GALNT12	-1.41664	5.61275	1.39e-43	2.5e-42
PPP1R3C	-2.36519	1.51924	1.42e-43	2.55e-42
NELFCD	1.5885	7.37578	1.47e-43	2.64e-42
PDLIM3	-2.19365	4.78949	1.69e-43	3.02e-42
PUS1	1.71772	5.69957	1.71e-43	3.04e-42
SMIM28	-3.69817	-2.95841	1.98e-43	3.54e-42
NLGN4X	-2.16469	0.545034	2.09e-43	3.73e-42
CPT1A	-1.10141	7.3926	2.1e-43	3.74e-42
GDPD3	-2.04062	3.69827	2.2e-43	3.92e-42
SGCE	-1.86515	2.82923	2.26e-43	4.02e-42
TCEAL2	-3.89437	-0.052455	2.28e-43	4.04e-42
PTGER4	-1.54445	4.79871	2.51e-43	4.45e-42
MAPK15	4.47211	2.87278	2.84e-43	5.03e-42
FBXO41	2.17141	4.55916	2.85e-43	5.04e-42
PGM1	-1.40873	6.31944	2.89e-43	5.12e-42
RAB9B	-2.18235	0.482703	3.51e-43	6.2e-42
HSPA2	-2.00044	4.56989	3.52e-43	6.21e-42
TTI1	1.37374	5.6478	3.72e-43	6.56e-42
WDR74	1.32955	5.34321	3.9e-43	6.87e-42
LEMD1	6.05006	2.02914	3.97e-43	6.97e-42
KLK6	9.57984	4.87143	6.51e-43	1.14e-41
MFSD4A	-2.14405	4.00955	6.72e-43	1.18e-41
GABRD	2.96501	0.695377	6.95e-43	1.22e-41
BEND4	-2.66995	-1.69032	7.19e-43	1.26e-41
WDR77	1.53268	5.93446	7.39e-43	1.29e-41
GYPC	-1.76604	3.29905	7.55e-43	1.32e-41
LRRC8E	2.51232	0.252406	8.52e-43	1.49e-41
PRKACB	-1.95719	5.85187	8.8e-43	1.53e-41
SLC5A6	2.04342	7.06963	9.06e-43	1.58e-41
FXYD5	2.2251	6.99218	9.51e-43	1.65e-41
PUM3	1.26818	5.67688	1.11e-42	1.93e-41
ENOPH1	1.08334	5.88677	1.13e-42	1.95e-41
WDR62	2.0226	4.16725	1.14e-42	1.97e-41
IRF4	-2.45969	2.71396	1.14e-42	1.97e-41
ATCAY	-3.14857	-1.62429	1.14e-42	1.97e-41
CDCA3	1.67409	4.77275	1.32e-42	2.27e-41
NNAT	-2.3592	1.47037	1.39e-42	2.4e-41
DBNDD1	2.58154	4.72682	1.4e-42	2.42e-41
CCT3	1.07862	8.62407	1.61e-42	2.78e-41
XDH	-2.24113	5.07945	1.69e-42	2.92e-41
NOB1	1.27934	6.4547	1.86e-42	3.19e-41
F2RL1	-1.19216	6.69371	1.88e-42	3.23e-41
LPCAT3	-1.15881	4.57617	1.91e-42	3.27e-41
POP1	1.60204	4.09357	1.96e-42	3.36e-41
NOM1	1.01145	5.08722	2.03e-42	3.47e-41
HSD17B11	-1.26875	6.88417	2.27e-42	3.87e-41
CCDC152	-2.33142	0.859191	2.4e-42	4.1e-41
TCEAL5	-3.37238	-2.6008	2.48e-42	4.23e-41
ATP8A2	-1.91423	-0.495599	2.49e-42	4.24e-41
MMP7	7.18614	6.1174	2.5e-42	4.25e-41
NEFL	-3.41887	0.258748	2.93e-42	4.98e-41
C11orf84	1.60344	4.76591	3.09e-42	5.25e-41
RCAN1	-1.18257	5.33981	3.23e-42	5.47e-41
RECQL4	2.44536	5.6757	3.23e-42	5.47e-41
ADAMTS12	3.36474	4.3891	3.45e-42	5.85e-41
ARHGEF26	-1.81754	2.63927	3.62e-42	6.13e-41
PLA2G5	-2.47047	0.267451	3.8e-42	6.42e-41
WDR75	1.19106	5.61903	3.85e-42	6.49e-41
CLU	-2.35074	6.34154	3.86e-42	6.51e-41
LARGE1	-1.17389	4.72022	3.88e-42	6.54e-41
SLC41A2	-1.55846	4.40261	4.24e-42	7.13e-41
RERG	-2.3238	2.0646	4.26e-42	7.17e-41
ANKRD33B	-1.92452	0.857541	4.35e-42	7.3e-41
CMTM8	1.4549	4.08265	4.58e-42	7.68e-41
CES2	-1.92293	8.06933	4.73e-42	7.93e-41
WDR4	1.69805	4.67119	4.92e-42	8.24e-41
SLC52A1	-2.62687	0.80167	5.3e-42	8.86e-41
RNASEL	-1.21648	3.80896	5.56e-42	9.3e-41
PLS1	-1.32168	7.74562	6.23e-42	1.04e-40
C5orf34	1.71659	2.15173	7.45e-42	1.24e-40
TXNIP	-1.59175	8.88031	7.63e-42	1.27e-40
C20orf194	-1.88982	2.58498	8.84e-42	1.47e-40
KRT23	7.54948	6.36288	8.84e-42	1.47e-40
TRAP1	1.4214	7.12874	9.59e-42	1.59e-40
CASQ1	-2.45266	-1.74617	9.6e-42	1.6e-40
C1orf109	1.01561	4.30914	1.21e-41	2.01e-40
CCR2	-2.2812	1.29975	1.27e-41	2.1e-40
RPGRIP1L	1.40742	3.36631	1.35e-41	2.24e-40
FOXN3	-1.23432	5.58152	1.39e-41	2.3e-40
NPR1	-1.77071	2.26985	1.42e-41	2.35e-40
STRA6	5.97097	3.90678	1.45e-41	2.39e-40
PAG1	-1.61321	5.03363	1.47e-41	2.43e-40
TMTC1	-1.90083	2.89957	1.5e-41	2.48e-40
CENPA	1.62072	3.62299	1.69e-41	2.78e-40
CNN2	1.27522	7.6669	1.7e-41	2.79e-40
RRP9	1.60002	5.69924	1.86e-41	3.06e-40
ILK	-1.27477	3.74771	1.9e-41	3.11e-40
NUGGC	-2.50589	0.222747	1.92e-41	3.15e-40
NTMT1	1.2925	4.97882	1.96e-41	3.21e-40
TTLL6	-2.18168	1.47096	2.07e-41	3.39e-40
DIAPH3	1.82627	4.38009	2.1e-41	3.44e-40
TOM1L2	-1.10825	5.73645	2.38e-41	3.9e-40
CPXM2	-2.46386	3.59589	2.41e-41	3.93e-40
LRCH2	-2.2487	0.727469	2.53e-41	4.12e-40
CLEC4G	-3.10689	-1.37251	2.54e-41	4.14e-40
TMEM130	-2.47045	-0.207811	2.64e-41	4.29e-40
ECT2	1.90571	6.49855	2.76e-41	4.49e-40
TOP1MT	1.97483	6.29018	3.12e-41	5.07e-40
CGN	-1.25508	7.13003	3.41e-41	5.53e-40
SUSD6	-1.01683	6.16844	3.45e-41	5.6e-40
ZSWIM4	1.47878	4.34536	3.67e-41	5.94e-40
NDN	-1.78481	3.38633	3.73e-41	6.03e-40
CYP4B1	-2.67585	-0.824112	4.05e-41	6.54e-40
CELSR3	2.85989	4.68095	4.16e-41	6.71e-40
PALLD	-1.6102	7.01656	4.76e-41	7.68e-40
TMEM108	-1.873	-0.591735	4.77e-41	7.68e-40
SPATA33	1.41591	3.63805	4.86e-41	7.84e-40
IGSF11	-3.13006	-1.78092	4.93e-41	7.93e-40
PLCD4	-1.44248	1.81029	5.02e-41	8.07e-40
PCOLCE2	-3.20503	1.12533	5.11e-41	8.21e-40
GRHL3	4.02094	2.5771	5.81e-41	9.32e-40
TLX1	4.14152	2.08807	6.05e-41	9.69e-40
BTBD16	3.76865	0.501837	6.15e-41	9.85e-40
SMKR1	4.18701	1.02962	6.48e-41	1.04e-39
JAZF1	-1.6998	2.76918	6.51e-41	1.04e-39
CFP	-1.81475	1.18867	6.91e-41	1.1e-39
MOCS1	-1.65168	3.49558	7.29e-41	1.16e-39
MFAP4	-2.20476	5.69659	7.49e-41	1.19e-39
GRIA4	-2.61343	-1.1576	7.56e-41	1.2e-39
WNT3	2.57173	1.99761	7.72e-41	1.23e-39
NEK2	1.57094	4.82785	8.06e-41	1.28e-39
TMEM74	-2.34729	-2.29262	9.63e-41	1.53e-39
ELMSAN1	-1.02813	5.43262	1.02e-40	1.62e-39
CAPN5	-1.36374	7.5149	1.1e-40	1.74e-39
PTPRZ1	-3.25356	-0.429665	1.14e-40	1.8e-39
MMP27	-3.68426	-3.29481	1.26e-40	1.99e-39
CENPN	1.4254	4.27846	1.26e-40	1.99e-39
P2RX4	-1.24434	5.51224	1.26e-40	2e-39
MSX2	4.80652	3.92424	1.34e-40	2.11e-39
SLC9A1	-1.32326	6.26964	1.39e-40	2.19e-39
SLMAP	-1.14864	6.12687	1.4e-40	2.21e-39
CD160	-2.14842	-0.495066	1.47e-40	2.3e-39
NOP56	1.55616	7.44639	1.51e-40	2.38e-39
PAICS	1.38661	7.78012	1.6e-40	2.51e-39
CLMP	-2.01433	3.69266	1.61e-40	2.52e-39
NCAPH	1.38887	4.78346	1.61e-40	2.53e-39
IMPDH1	1.76276	6.72231	1.74e-40	2.73e-39
GRIN3A	-1.90592	0.359712	1.75e-40	2.74e-39
NCAPD3	1.20024	5.75395	1.76e-40	2.74e-39
MAPK10	-1.998	1.07927	1.76e-40	2.75e-39
NOLC1	1.20427	7.49166	1.92e-40	2.99e-39
SETD6	1.14442	4.08536	1.94e-40	3.02e-39
DSC2	-1.45296	6.92993	2.14e-40	3.32e-39
HSPB7	-2.7834	2.97974	2.17e-40	3.38e-39
GTSE1	1.47843	4.47666	2.18e-40	3.39e-39
MFSD12	1.68495	6.14237	2.19e-40	3.4e-39
UTP14A	1.52018	5.61683	2.27e-40	3.51e-39
ADAT2	1.62021	4.14365	2.39e-40	3.71e-39
TIMP1	1.98741	8.1583	2.4e-40	3.71e-39
CTPS1	1.27389	5.56115	2.41e-40	3.73e-39
KPNA2	1.34837	7.12058	2.46e-40	3.8e-39
PALB2	1.02977	4.31713	3.03e-40	4.68e-39
CD1D	-1.65766	1.58231	3.11e-40	4.8e-39
MEX3A	3.02506	4.15455	3.19e-40	4.92e-39
FCRL4	-3.00142	-1.89925	3.33e-40	5.12e-39
KIF23	1.5076	4.8594	3.57e-40	5.48e-39
MFAP5	-2.72895	3.29878	3.69e-40	5.67e-39
AC135586.2	-2.23135	-3.33715	3.95e-40	6.07e-39
FANCI	1.47988	5.74913	4.04e-40	6.19e-39
SCLY	1.54376	2.52209	4.17e-40	6.39e-39
MYBL2	2.3271	7.01262	4.31e-40	6.6e-39
CEP55	1.75295	5.36343	4.56e-40	6.97e-39
TMEM59	-1.01655	8.26009	4.75e-40	7.26e-39
KCNK3	-2.98792	0.383747	4.93e-40	7.52e-39
ACAT1	-1.21346	5.99936	5e-40	7.62e-39
CDK5RAP1	1.22446	5.41183	5.23e-40	7.97e-39
LIMA1	-1.397	7.44736	5.3e-40	8.06e-39
PRELID3A	2.03299	1.90459	5.36e-40	8.16e-39
IGFBP6	-2.0359	3.48916	5.61e-40	8.52e-39
PPRC1	1.17136	6.12718	6.27e-40	9.51e-39
NPY	-3.19563	-2.01188	6.28e-40	9.51e-39
FCER1A	-2.52882	-0.0918028	6.35e-40	9.62e-39
C2CD4A	4.23921	4.60184	7.17e-40	1.09e-38
SYNE3	-1.58102	2.78399	7.22e-40	1.09e-38
TSHZ1	-1.15828	4.92486	7.34e-40	1.11e-38
ZNF835	-2.09854	-1.23398	7.35e-40	1.11e-38
SCP2	-1.05587	7.08382	7.61e-40	1.15e-38
GRIN2B	3.77403	2.99891	7.95e-40	1.2e-38
EYA2	-2.83913	2.45817	7.96e-40	1.2e-38
CDC45	1.8286	4.51858	8.09e-40	1.21e-38
NOL6	1.19391	6.32859	8.21e-40	1.23e-38
PPA1	1.31443	8.45338	8.29e-40	1.24e-38
ANO10	-1.01204	5.60549	8.41e-40	1.26e-38
FAM189A2	-2.36113	0.318978	8.54e-40	1.28e-38
CYP2D6	-2.24842	1.43516	9.35e-40	1.4e-38
SEC14L5	-2.39367	-0.405293	9.6e-40	1.43e-38
PPP1R16B	-1.7806	3.14176	9.64e-40	1.44e-38
CDCA7	1.85113	7.36651	9.96e-40	1.49e-38
LYAR	1.52245	5.02949	1.16e-39	1.73e-38
LRRC3B	-3.13016	-3.33896	1.16e-39	1.73e-38
RFC4	1.32972	4.65627	1.24e-39	1.85e-38
TMEM185B	1.00988	4.87911	1.27e-39	1.89e-38
EXO1	1.67032	3.87483	1.28e-39	1.91e-38
RHBDF2	1.60343	5.70752	1.38e-39	2.05e-38
FEV	-3.6794	-1.04595	1.58e-39	2.34e-38
MCM3	1.20061	7.46798	1.62e-39	2.4e-38
WDR66	2.77673	1.72224	1.69e-39	2.5e-38
TLCD2	-1.39027	4.37197	1.74e-39	2.57e-38
GNL3	1.2319	6.89688	1.76e-39	2.6e-38
FEZ1	-1.61383	2.35731	1.79e-39	2.64e-38
RASL12	-1.6334	2.92482	1.92e-39	2.84e-38
NEURL1B	-1.33763	6.07895	1.93e-39	2.85e-38
TMEM30B	-1.08712	6.10527	2.03e-39	2.99e-38
SLITRK3	-3.73382	-1.15035	2.18e-39	3.21e-38
CELSR1	2.46711	5.50567	2.38e-39	3.5e-38
SLC16A9	-2.25162	3.86587	2.47e-39	3.63e-38
CHRDL1	-3.11956	3.65956	2.5e-39	3.67e-38
MRPL17	1.30619	6.01658	2.51e-39	3.67e-38
UBE2T	1.63511	4.7957	2.56e-39	3.75e-38
GCSAML	-2.51509	-1.46726	2.72e-39	3.98e-38
JPH1	1.75768	4.96992	3.06e-39	4.47e-38
STUM	-3.14139	1.979	3.23e-39	4.72e-38
EIF2S2	1.28669	7.32217	3.25e-39	4.74e-38
KCNA1	-3.67996	-2.29771	3.64e-39	5.31e-38
ATRNL1	-2.934	-0.147904	3.68e-39	5.36e-38
NONO	1.00683	8.85631	3.84e-39	5.6e-38
MELK	1.59332	5.03065	3.87e-39	5.63e-38
SCD	2.4619	9.10567	4.01e-39	5.83e-38
NOS1	-3.3174	0.093422	4.32e-39	6.27e-38
UHRF1	2.08191	4.76948	4.34e-39	6.3e-38
HBB	-2.67497	4.48354	4.44e-39	6.43e-38
UBE2S	1.96979	5.38647	4.45e-39	6.44e-38
PRMT3	1.37296	4.79979	4.51e-39	6.53e-38
CCT2	1.10341	7.88326	5.04e-39	7.29e-38
ANKZF1	1.08677	5.58663	5.09e-39	7.34e-38
ARMC10	1.12192	5.60972	5.51e-39	7.95e-38
TXNRD3	1.25362	3.13207	5.56e-39	8.02e-38
RAD54L	1.64139	3.79024	5.84e-39	8.42e-38
KIF4A	1.51285	5.2351	6.38e-39	9.19e-38
CSNK1E	1.03607	6.97955	6.91e-39	9.93e-38
VEGFA	1.59852	7.55297	7.04e-39	1.01e-37
GALNT15	-2.26797	1.59376	7.37e-39	1.06e-37
VIT	-2.72456	-0.812096	7.94e-39	1.14e-37
CTHRC1	3.69376	4.85299	7.96e-39	1.14e-37
SEMA3E	-3.63842	-0.0979608	8.03e-39	1.15e-37
JADE3	1.53525	4.67074	8.68e-39	1.24e-37
RGS2	-1.91787	4.49609	9.17e-39	1.31e-37
AQP7	-1.99946	1.80603	1.01e-38	1.44e-37
TST	-1.39371	7.52338	1.06e-38	1.51e-37
CENPI	1.75225	3.19388	1.12e-38	1.6e-37
RND2	-2.20849	-0.347319	1.23e-38	1.75e-37
IL10RB	-1.01676	5.72567	1.31e-38	1.87e-37
HAGHL	3.62035	3.61305	1.38e-38	1.97e-37
MACC1	2.39487	6.23293	1.46e-38	2.07e-37
AMOTL1	-1.95556	4.14807	1.5e-38	2.13e-37
TNS4	3.41149	7.08026	1.58e-38	2.24e-37
CES3	-2.12364	5.71476	1.69e-38	2.4e-37
NOP58	1.37393	6.66235	1.74e-38	2.46e-37
CST2	6.08193	0.872277	1.85e-38	2.62e-37
HSPD1	1.4182	9.46499	1.93e-38	2.72e-37
PLXNA1	1.44973	6.50834	1.97e-38	2.78e-37
PRDM12	2.9037	-1.39158	2.24e-38	3.16e-37
KLHL35	4.00919	2.88877	2.27e-38	3.2e-37
SFTA2	7.43098	1.79124	2.39e-38	3.36e-37
PPP2R2B	-2.14725	-0.172993	2.42e-38	3.4e-37
ZNF121	1.74117	5.47005	2.47e-38	3.47e-37
FERMT2	-1.86262	4.59082	2.58e-38	3.62e-37
GDF15	3.12956	7.65138	2.68e-38	3.75e-37
MTHFD2	1.51182	6.574	2.75e-38	3.85e-37
CKAP2	1.68394	5.9248	2.77e-38	3.87e-37
NMB	1.98903	2.88419	3.01e-38	4.21e-37
STPG4	4.62018	-0.403719	3.3e-38	4.61e-37
ARHGEF18	-1.16206	3.51807	3.36e-38	4.7e-37
DHX34	1.50726	5.43393	3.7e-38	5.16e-37
ABCA6	-2.44914	0.757563	3.97e-38	5.54e-37
FCRLA	-2.83	0.413075	4e-38	5.57e-37
OXTR	2.86683	1.26508	4.08e-38	5.67e-37
TRAIP	1.41581	3.42419	4.33e-38	6.01e-37
ASTN1	-3.36951	-1.5225	4.33e-38	6.02e-37
CSTF1	1.00298	5.67647	4.35e-38	6.04e-37
C19orf48	2.03235	6.96479	4.39e-38	6.08e-37
E2F7	1.99341	3.09765	4.51e-38	6.25e-37
CNRIP1	-1.48924	2.2471	4.53e-38	6.28e-37
RRM2	1.59333	6.8916	4.68e-38	6.47e-37
MARCKS	-1.1381	7.55865	5.1e-38	7.03e-37
UCN2	4.51549	-0.660017	5.37e-38	7.41e-37
AOC1	-1.72098	8.09814	5.44e-38	7.49e-37
SLC7A14	-3.64718	-1.30596	5.49e-38	7.56e-37
SNAP91	-3.14299	-1.55371	5.57e-38	7.67e-37
RRS1	1.54799	5.6751	5.65e-38	7.76e-37
HTR3E	-3.4233	-1.47366	6.44e-38	8.84e-37
CASD1	-1.26698	4.43219	6.68e-38	9.17e-37
RELN	-2.68309	0.995422	6.86e-38	9.4e-37
RASGEF1C	-2.99377	-1.96689	7.88e-38	1.08e-36
KIAA1161	-1.15338	6.53149	9.3e-38	1.27e-36
RACGAP1	1.20637	6.10644	9.61e-38	1.31e-36
CD44	1.38205	8.44031	1.02e-37	1.39e-36
PDGFD	-1.6321	2.6364	1.07e-37	1.46e-36
SPOCK3	-3.82805	-1.75656	1.08e-37	1.47e-36
NPFFR1	3.63155	2.15523	1.08e-37	1.47e-36
NLE1	1.39004	5.29894	1.08e-37	1.48e-36
TAMM41	1.09928	3.7389	1.21e-37	1.65e-36
TBC1D24	1.09144	4.07496	1.22e-37	1.66e-36
KLRB1	-1.90791	1.55677	1.22e-37	1.66e-36
HRCT1	-2.23129	3.23592	1.23e-37	1.66e-36
CDK4	1.32821	6.86734	1.23e-37	1.68e-36
ULBP1	3.9801	0.00579177	1.26e-37	1.7e-36
B3GALT5	-2.70422	5.35089	1.32e-37	1.78e-36
SLC23A3	-1.8017	1.18873	1.35e-37	1.83e-36
ACBD6	1.04091	5.33592	1.37e-37	1.85e-36
ATAD2	1.76072	5.79706	1.43e-37	1.93e-36
CHAF1B	1.43116	4.13447	1.44e-37	1.95e-36
RAVER2	-1.05305	5.56643	1.58e-37	2.14e-36
PLCD3	-1.50828	6.90489	1.62e-37	2.19e-36
GIMAP6	-1.55729	3.50629	1.65e-37	2.23e-36
RAD54B	1.99852	2.12847	1.73e-37	2.33e-36
SMIM6	-1.66419	1.8636	1.78e-37	2.39e-36
SLC22A17	-1.7581	2.57341	1.92e-37	2.57e-36
RANBP1	1.22	6.72556	1.93e-37	2.59e-36
SLC35D1	-1.1713	6.14262	2.01e-37	2.69e-36
STPG1	-1.008	3.47094	2.33e-37	3.11e-36
KLC3	5.93029	0.235559	2.34e-37	3.13e-36
TRMT1	1.51438	5.77571	2.35e-37	3.14e-36
FAM163B	-2.81115	-1.2363	2.44e-37	3.25e-36
RNF183	3.2898	2.40609	2.55e-37	3.4e-36
NUP107	1.05545	5.66471	2.58e-37	3.43e-36
SIGLEC8	-2.32342	0.0569744	2.59e-37	3.45e-36
PRR36	4.16107	3.2303	2.59e-37	3.45e-36
MTFR2	1.60883	3.18658	2.6e-37	3.46e-36
CYSLTR1	-1.82033	0.813684	2.68e-37	3.56e-36
RAN	1.13191	8.63816	2.96e-37	3.93e-36
LY9	-2.15734	0.884473	3.05e-37	4.04e-36
CD79B	-2.1578	1.9035	3.42e-37	4.53e-36
C16orf59	1.91488	3.29918	3.52e-37	4.66e-36
CCDC78	3.7869	1.98614	3.65e-37	4.84e-36
FAM163A	-2.01951	-0.880563	3.69e-37	4.88e-36
AHNAK	-1.58608	9.07287	3.97e-37	5.24e-36
VAMP2	-1.20648	5.20727	4.03e-37	5.32e-36
RNASEH2A	1.61768	5.59831	4.12e-37	5.43e-36
ETHE1	-1.50474	7.36473	4.22e-37	5.56e-36
GINS1	1.86826	5.12875	4.27e-37	5.62e-36
KCNJ14	2.04438	1.46774	4.28e-37	5.62e-36
GFRA3	-2.71783	0.449383	4.33e-37	5.68e-36
KY	-2.4918	-1.84196	4.57e-37	6.01e-36
FAM13C	-1.82366	0.686424	5.06e-37	6.64e-36
CKAP2L	1.63973	4.04603	5.14e-37	6.74e-36
MICALCL	-1.45698	1.91536	5.45e-37	7.14e-36
LRRC66	-1.74479	3.05983	5.92e-37	7.74e-36
NEXN	-2.19945	3.46056	6.12e-37	8e-36
SYNC	-2.05341	1.07536	6.17e-37	8.06e-36
GLS2	2.62605	0.266748	6.23e-37	8.13e-36
STRIP2	2.50421	2.93064	6.52e-37	8.51e-36
ATP13A4	-2.55935	0.456912	6.58e-37	8.58e-36
UBE3D	1.37728	2.73391	6.92e-37	9.01e-36
MGAT4A	-1.20216	6.08343	6.96e-37	9.05e-36
BHMT2	-2.23639	-0.00540807	7.63e-37	9.92e-36
SPHKAP	-3.45492	-3.3593	7.71e-37	1e-35
MADCAM1	-2.29971	0.913608	7.93e-37	1.03e-35
POLD2	1.41503	7.38505	8.32e-37	1.08e-35
JAML	-1.63662	3.22513	8.52e-37	1.1e-35
MEF2C	-1.60192	3.6708	8.71e-37	1.13e-35
P2RY8	-1.6922	2.2453	8.96e-37	1.16e-35
BIRC5	1.5979	6.22195	1.06e-36	1.38e-35
PER1	-1.55372	4.76964	1.07e-36	1.38e-35
DNAAF5	1.17183	6.26767	1.12e-36	1.45e-35
MCM7	1.42829	8.07632	1.19e-36	1.53e-35
CORO2B	-2.20028	0.659892	1.28e-36	1.65e-35
ABCD3	-1.00297	6.22764	1.32e-36	1.7e-35
DNAJC28	-1.51115	-0.381879	1.33e-36	1.71e-35
CACNA1H	-1.90128	4.54381	1.35e-36	1.73e-35
GPR88	-2.54066	-2.31335	1.44e-36	1.86e-35
SLC25A42	-1.14376	2.95298	1.45e-36	1.86e-35
BCL2	-1.67509	3.39004	1.46e-36	1.88e-35
MEIS1	-1.91172	3.17603	1.48e-36	1.89e-35
EXOSC7	1.19973	5.37267	1.49e-36	1.91e-35
LGR4	-1.19363	6.28664	1.53e-36	1.96e-35
BTBD3	-1.11647	5.42603	1.56e-36	2e-35
TBC1D30	1.43558	4.08881	1.56e-36	2e-35
MTBP	1.88957	3.05852	1.58e-36	2.02e-35
GALNT6	1.99363	6.4291	1.68e-36	2.14e-35
DGAT2	2.03167	5.18251	1.78e-36	2.27e-35
LDLRAD3	2.09838	4.08913	1.8e-36	2.29e-35
NAP1L3	-2.10531	0.346636	1.8e-36	2.29e-35
DCAF13	1.44263	6.204	1.85e-36	2.35e-35
THRB	-2.23551	3.29428	2.03e-36	2.57e-35
FAM214A	-1.18285	4.14716	2.15e-36	2.73e-35
ACTR5	1.21604	4.25383	2.2e-36	2.79e-35
AEN	1.41389	5.6103	2.21e-36	2.8e-35
EPB41L4B	-1.19529	6.87398	2.23e-36	2.82e-35
ZNF74	1.34104	4.35174	2.23e-36	2.82e-35
HM13	1.40917	8.15616	2.3e-36	2.91e-35
NOTUM	9.3801	6.5533	2.3e-36	2.91e-35
BOP1	2.13546	7.18531	2.39e-36	3.02e-35
EXOSC3	1.00211	4.59915	2.54e-36	3.2e-35
PSPH	1.58046	4.83508	2.76e-36	3.47e-35
NAT9	1.25709	5.29069	2.83e-36	3.56e-35
DDX10	1.19016	5.24458	2.85e-36	3.59e-35
SHMT2	1.53838	7.55948	2.9e-36	3.65e-35
PRR11	1.45864	4.70201	3e-36	3.77e-35
SVEP1	-1.81253	3.58007	3.16e-36	3.97e-35
KIAA1683	-1.9912	1.44178	3.35e-36	4.21e-35
SCG2	-2.36936	2.09833	3.76e-36	4.72e-35
SLC4A11	4.22985	3.22139	3.93e-36	4.92e-35
COL6A5	-3.02509	-1.62226	3.97e-36	4.97e-35
AC008878.3	-3.00509	-3.38495	4.07e-36	5.09e-35
MIER1	-1.19263	5.56261	4.13e-36	5.16e-35
CCNB1	1.62875	6.52412	4.27e-36	5.34e-35
FAM227A	2.50906	1.36955	4.31e-36	5.38e-35
NOP16	1.27143	5.31356	4.49e-36	5.61e-35
TGFB1I1	-1.4751	5.02993	4.61e-36	5.75e-35
EPHA5	-2.85226	-2.59396	4.88e-36	6.09e-35
LGALS9C	-2.7181	2.35152	4.94e-36	6.15e-35
PBX4	2.10339	2.00842	4.99e-36	6.21e-35
STAP1	-2.41246	-0.664195	5.2e-36	6.46e-35
NFXL1	1.07413	4.10625	5.32e-36	6.61e-35
CHEK1	1.33698	4.94752	5.8e-36	7.21e-35
CCL8	-2.60447	1.15149	6.41e-36	7.94e-35
AMPD2	1.16194	5.89754	6.83e-36	8.45e-35
ACVRL1	-1.4799	6.22453	7.26e-36	8.98e-35
TICRR	1.74879	3.92397	7.47e-36	9.23e-35
GART	1.04872	6.76215	7.48e-36	9.24e-35
WASHC2C	-1.01013	4.7533	7.5e-36	9.26e-35
COL7A1	3.15636	5.17992	7.55e-36	9.31e-35
TARBP1	1.41442	5.84557	8.05e-36	9.92e-35
GPT2	1.82924	6.42733	8.11e-36	9.99e-35
NUFIP1	1.52854	4.05073	9.53e-36	1.17e-34
CDC6	1.7803	5.36779	9.83e-36	1.21e-34
CAPN2	-1.10704	8.00465	1e-35	1.23e-34
RPN2	1.15385	9.19132	1.06e-35	1.3e-34
DSN1	1.38404	5.15244	1.21e-35	1.48e-34
MT1E	-2.50948	5.63024	1.22e-35	1.5e-34
CDCA4	1.49083	4.8627	1.31e-35	1.6e-34
PSRC1	1.45593	3.85442	1.34e-35	1.64e-34
TRIM9	-2.32535	0.36765	1.43e-35	1.75e-34
ANKS6	1.15385	5.56727	1.45e-35	1.77e-34
ERCC6L	1.91088	3.28747	1.68e-35	2.04e-34
AARD	-2.39166	-1.8028	1.68e-35	2.04e-34
PRICKLE2	-1.70511	2.72821	1.71e-35	2.09e-34
NR2C2AP	1.22053	4.89743	1.71e-35	2.09e-34
SUV39H2	1.22707	3.93542	1.92e-35	2.34e-34
CCL28	-2.07178	5.15568	1.97e-35	2.4e-34
TG	4.36793	3.43719	2.04e-35	2.48e-34
SLC7A6	1.3879	4.63761	2.4e-35	2.91e-34
ALKBH2	1.32501	4.10912	2.73e-35	3.31e-34
POU3F4	-4.00825	-3.35162	2.77e-35	3.36e-34
TSPYL5	-1.72199	2.01612	2.84e-35	3.43e-34
RASD2	-2.03543	3.41854	2.85e-35	3.45e-34
LUZP2	-2.38167	-0.255883	3.05e-35	3.69e-34
GPRASP1	-1.80554	2.15455	3.14e-35	3.8e-34
PRKAR2B	-1.96473	3.00764	3.21e-35	3.88e-34
RAD18	1.16618	4.73663	3.3e-35	3.98e-34
RNFT2	2.1149	2.20919	3.37e-35	4.07e-34
ADGRG1	1.50917	8.12568	3.56e-35	4.29e-34
STK31	3.84871	1.83456	4.16e-35	5.01e-34
CROT	-1.22121	3.96725	4.34e-35	5.23e-34
PKMYT1	2.13375	5.26613	4.42e-35	5.32e-34
SSPN	-1.72665	3.46853	4.54e-35	5.46e-34
NUDCD1	1.52613	5.21585	4.66e-35	5.59e-34
BRCA2	2.20429	4.20399	4.68e-35	5.62e-34
SORBS2	-1.88834	4.89617	4.89e-35	5.87e-34
SLC9A2	-2.1644	4.73844	4.92e-35	5.9e-34
RECK	-1.38525	2.61345	5.93e-35	7.1e-34
ZNF229	-2.08286	-0.78958	6.17e-35	7.39e-34
CLIP4	-2.03492	2.2296	6.65e-35	7.96e-34
ISX	-2.23684	4.88721	6.66e-35	7.96e-34
GPA33	-1.7166	8.24841	6.76e-35	8.08e-34
CCDC158	-1.97149	-1.5251	7.63e-35	9.1e-34
GRHL1	2.3452	2.61921	7.8e-35	9.3e-34
CLEC4M	-3.17644	-3.36071	7.96e-35	9.49e-34
PCID2	1.22482	6.01358	8.01e-35	9.54e-34
KRT9	-3.03414	-2.87024	8.05e-35	9.58e-34
GDPD5	2.96012	5.43225	8.23e-35	9.79e-34
C1orf186	-2.29462	-0.254907	9.05e-35	1.08e-33
CENPP	1.18476	2.66428	9.16e-35	1.09e-33
RIMS4	-3.40785	-0.958237	1.02e-34	1.21e-33
GOLM1	-1.21136	8.25879	1.05e-34	1.25e-33
NUF2	1.84974	4.10361	1.09e-34	1.29e-33
GNG8	-2.41112	-2.6128	1.15e-34	1.37e-33
SI	-3.31713	4.56737	1.16e-34	1.37e-33
GLRA4	-2.53394	-0.903581	1.19e-34	1.4e-33
DBF4B	1.32954	3.54173	1.19e-34	1.41e-33
GPR37L1	-1.5652	1.45605	1.23e-34	1.45e-33
AZGP1	3.26194	6.34379	1.29e-34	1.52e-33
MRVI1	-1.68671	4.6456	1.35e-34	1.59e-33
RUNX1	1.43387	6.29134	1.45e-34	1.7e-33
ZBTB7C	-2.27661	4.60585	1.53e-34	1.8e-33
TLR10	-2.31508	0.102584	1.54e-34	1.81e-33
OSBPL1A	-1.57782	4.47204	1.57e-34	1.84e-33
IGSF3	-1.09142	4.94503	1.59e-34	1.87e-33
STC2	3.7602	4.91801	1.71e-34	2e-33
RRP1	1.31613	5.65468	1.81e-34	2.13e-33
ACADM	-1.27613	5.40985	1.85e-34	2.17e-33
EAF2	-1.17413	1.61595	1.85e-34	2.17e-33
XPNPEP3	1.19079	4.57844	1.87e-34	2.18e-33
LRP11	1.25004	6.19142	1.9e-34	2.22e-33
ZDHHC9	1.34859	7.35074	1.91e-34	2.24e-33
GCNT4	-2.20154	1.1304	1.93e-34	2.26e-33
CD48	-1.83794	3.24402	2.21e-34	2.58e-33
HACD3	1.1079	7.122	2.27e-34	2.65e-33
CCDC113	1.96485	3.60856	2.38e-34	2.77e-33
CHTF18	2.00979	5.18905	2.39e-34	2.78e-33
BEX4	-1.90364	3.13571	2.39e-34	2.79e-33
PNO1	1.1501	5.15541	2.51e-34	2.92e-33
LXN	-1.31853	4.05744	2.54e-34	2.95e-33
EHHADH	-1.19787	4.44814	2.58e-34	2.99e-33
HEATR1	1.20819	5.79921	2.59e-34	3.01e-33
PRELP	-2.64055	4.44342	2.65e-34	3.07e-33
BMP5	-2.47544	1.53662	2.66e-34	3.08e-33
TMPRSS2	-1.21288	7.88616	2.68e-34	3.11e-33
THUMPD2	1.08423	3.55628	2.8e-34	3.25e-33
CALD1	-1.90359	7.77713	2.93e-34	3.39e-33
OLFML2A	-1.42736	4.23632	2.96e-34	3.42e-33
NKAPL	-2.07899	-2.27289	3.02e-34	3.48e-33
TLL1	-2.42173	-0.0688426	3.15e-34	3.63e-33
SIGLEC6	-2.30535	-1.27545	3.17e-34	3.65e-33
UGT2A3	-3.04746	4.54251	3.36e-34	3.88e-33
RIMKLA	-1.43458	3.74622	3.42e-34	3.94e-33
FAM162A	-1.02316	6.26258	3.56e-34	4.09e-33
DDX21	1.28638	7.52089	3.65e-34	4.2e-33
SORD	1.45505	5.80254	3.74e-34	4.29e-33
PTK2B	-1.15487	5.93186	3.79e-34	4.35e-33
MGAT4C	-3.29403	-2.39753	4.28e-34	4.91e-33
PLEKHG4	2.16929	5.57267	4.31e-34	4.95e-33
GTF3A	2.00801	7.7672	4.4e-34	5.05e-33
EMP1	-1.66586	7.10183	4.46e-34	5.11e-33
MAD2L1	1.58661	5.68893	4.47e-34	5.12e-33
RHEBL1	1.75101	1.15297	4.56e-34	5.22e-33
SOS2	-1.00469	5.2373	4.62e-34	5.28e-33
C2orf74	-1.91638	-1.43895	4.62e-34	5.28e-33
UNC5D	-2.78378	-1.90741	4.66e-34	5.32e-33
WDR7	-1.059	3.77784	4.69e-34	5.36e-33
SLC3A2	1.267	7.72108	4.98e-34	5.67e-33
SCUBE1	-1.92965	2.03228	5.13e-34	5.84e-33
GNAI1	-1.53798	3.77893	5.36e-34	6.1e-33
KLHDC8B	-1.40117	3.28892	5.97e-34	6.79e-33
MPC1	-1.12499	5.27829	6.85e-34	7.78e-33
EPHB4	1.29974	7.38423	6.88e-34	7.81e-33
CCNE1	1.8319	3.90982	8.46e-34	9.59e-33
RPP40	1.41605	3.25114	8.8e-34	9.97e-33
SLC22A4	-1.54899	1.73035	9.27e-34	1.05e-32
SND1	1.0845	8.57393	9.33e-34	1.06e-32
SULT2B1	3.10653	4.83338	1.02e-33	1.16e-32
NEFH	-1.84402	-0.594908	1.03e-33	1.16e-32
CASP5	-2.0453	2.97798	1.03e-33	1.17e-32
TDRD10	-1.69853	-1.43342	1.16e-33	1.31e-32
PER3	-1.68639	3.3692	1.17e-33	1.32e-32
PPARGC1B	-1.20208	4.43309	1.24e-33	1.4e-32
PHLDA1	2.58005	7.28588	1.26e-33	1.41e-32
DDR2	-2.02128	4.73041	1.45e-33	1.62e-32
ADRB2	-1.94153	-0.0831005	1.61e-33	1.81e-32
MSX1	3.48248	2.9947	1.69e-33	1.89e-32
NIT2	1.04222	5.76013	1.7e-33	1.9e-32
KIF13B	-1.20997	6.54371	1.79e-33	2.01e-32
PLK1	1.61386	6.25846	1.83e-33	2.04e-32
CAPN10	1.05088	4.82273	1.9e-33	2.13e-32
STAB1	-1.5525	5.6485	1.93e-33	2.16e-32
RCN1	1.32113	7.30912	1.97e-33	2.2e-32
PNPT1	1.15603	5.67367	1.98e-33	2.21e-32
NUP155	1.12983	5.67767	2.2e-33	2.46e-32
CHPF	1.80412	7.46177	2.23e-33	2.48e-32
PAFAH1B3	1.75877	5.75872	2.34e-33	2.61e-32
SLC30A4	-1.42172	3.19817	2.39e-33	2.66e-32
FABP1	-2.60073	9.22986	2.53e-33	2.81e-32
AHCY	1.81059	9.14104	2.57e-33	2.86e-32
BRCA1	1.41093	4.88777	2.59e-33	2.88e-32
LY6G6E	5.68497	-1.24861	2.6e-33	2.89e-32
URB1	1.16367	5.84523	2.61e-33	2.89e-32
PDZK1	-2.29245	0.800037	2.79e-33	3.09e-32
TTYH3	1.62522	7.68001	2.82e-33	3.12e-32
RGS16	2.10741	4.18686	2.87e-33	3.18e-32
ULBP3	2.07423	0.713627	3.08e-33	3.41e-32
NRSN1	-3.14113	-2.49311	3.2e-33	3.54e-32
LRRC55	-2.0148	-0.939707	3.23e-33	3.57e-32
MAP1A	-1.75074	3.84986	3.32e-33	3.67e-32
MCM4	1.36983	7.3243	3.38e-33	3.73e-32
NIPAL1	-1.24467	4.9426	3.57e-33	3.94e-32
VSIG2	-2.85801	5.24835	3.89e-33	4.28e-32
ABCB5	-3.37716	-1.76624	3.92e-33	4.31e-32
CLPB	1.24067	4.41929	4.34e-33	4.78e-32
MCM2	1.43626	6.71728	4.35e-33	4.78e-32
RPS6KL1	1.57443	3.53291	4.47e-33	4.91e-32
PRDM6	-2.11185	0.996764	4.69e-33	5.15e-32
CPAMD8	-1.5854	0.625371	5.66e-33	6.21e-32
KIF14	1.95004	3.61475	5.71e-33	6.26e-32
CLDN11	-2.16851	0.923853	5.83e-33	6.39e-32
RTL5	-1.70986	1.40788	6.81e-33	7.45e-32
KIFC1	1.37119	5.74333	6.82e-33	7.46e-32
SLC8A1	-1.57219	3.43352	7e-33	7.65e-32
SFRP5	-3.53728	0.00847235	7.24e-33	7.91e-32
CD22	-2.47645	1.96273	8.41e-33	9.17e-32
TKT	1.24684	8.93443	8.44e-33	9.2e-32
CACNA2D1	-2.02626	2.35942	8.62e-33	9.4e-32
PTH1R	-2.07283	-0.56676	8.72e-33	9.5e-32
TMEM63A	1.40366	7.80905	9.09e-33	9.89e-32
LOXL4	-1.82024	1.16534	1.03e-32	1.12e-31
LZTS3	2.34837	5.49891	1.03e-32	1.12e-31
POLD4	-1.00744	4.82231	1.09e-32	1.19e-31
SGCA	-2.43166	1.08585	1.14e-32	1.24e-31
MAN1A1	-1.39529	6.06284	1.23e-32	1.33e-31
TMEM105	2.75961	1.13535	1.28e-32	1.38e-31
MATN2	-1.83679	5.48453	1.33e-32	1.44e-31
FANCD2	1.26197	4.78431	1.43e-32	1.55e-31
GHR	-2.21197	1.97889	1.49e-32	1.62e-31
ACE	-1.60235	5.37946	1.52e-32	1.64e-31
IPO5	1.17939	8.09227	1.66e-32	1.79e-31
SLC1A1	-1.83524	4.43649	1.71e-32	1.84e-31
TLR7	-1.91686	1.19084	1.8e-32	1.94e-31
IRX5	4.71767	0.477556	1.86e-32	2e-31
WDR3	1.05786	5.74897	1.99e-32	2.14e-31
FAM49A	-1.6098	2.47399	1.99e-32	2.14e-31
AXIN2	2.64576	7.41484	2e-32	2.15e-31
PIK3CG	-1.89202	1.8383	2.06e-32	2.22e-31
LGALS2	-2.46836	3.46751	2.14e-32	2.3e-31
HMGA1	1.5323	9.06303	2.21e-32	2.38e-31
TMEM155	-2.13219	-2.37068	2.24e-32	2.4e-31
FMN2	-3.18103	0.126888	2.28e-32	2.44e-31
CENPH	1.43838	4.02885	2.45e-32	2.63e-31
ASCL5	4.27693	0.872482	2.45e-32	2.63e-31
FRMD3	-1.94601	3.02521	2.5e-32	2.68e-31
GAS7	-1.61021	4.34264	2.52e-32	2.7e-31
FAXDC2	-1.72446	4.08763	2.69e-32	2.88e-31
ADAM12	3.88728	4.24689	2.72e-32	2.91e-31
HOMER1	2.0627	3.22982	2.74e-32	2.93e-31
RASGRP2	-1.61762	1.95689	2.74e-32	2.93e-31
PROKR1	-2.66469	-3.04539	2.78e-32	2.97e-31
HVCN1	-1.36197	1.78683	2.78e-32	2.97e-31
AGAP3	1.19199	6.5095	2.86e-32	3.05e-31
KCNA3	-2.25641	-0.29655	2.86e-32	3.05e-31
DMD	-2.00482	4.06244	2.92e-32	3.11e-31
GAD1	5.42165	1.84641	2.96e-32	3.15e-31
CTSS	-1.09562	8.05509	3.15e-32	3.35e-31
VARS	1.23701	7.41321	3.4e-32	3.61e-31
SLC44A4	-1.39359	8.38869	3.62e-32	3.84e-31
SH2D6	-2.46736	0.238088	4.02e-32	4.27e-31
SNTG2	-2.50179	-2.72208	4.03e-32	4.27e-31
PCDH11Y	-3.59597	-3.60806	4.25e-32	4.51e-31
CMBL	-1.6933	6.50358	4.38e-32	4.64e-31
PRC1	1.29838	5.96772	4.43e-32	4.69e-31
PDCD5	1.22153	6.24165	4.65e-32	4.92e-31
GNPDA1	1.05473	6.18648	4.8e-32	5.07e-31
KIF18A	1.47128	3.34307	4.99e-32	5.26e-31
MAGI3	-1.03807	4.74712	5.28e-32	5.57e-31
SESN2	-1.06903	4.76761	5.4e-32	5.69e-31
AC025594.3	2.40862	2.4355	5.45e-32	5.75e-31
CCDC150	2.17351	1.60902	5.53e-32	5.82e-31
MYPN	-2.44434	-0.85413	5.54e-32	5.83e-31
COL21A1	-2.07394	0.477318	5.66e-32	5.96e-31
CLDN2	5.46443	7.37381	5.91e-32	6.21e-31
CDK1	1.67552	6.04408	5.92e-32	6.21e-31
HAND1	-4.01265	1.15963	5.92e-32	6.21e-31
PASK	1.21022	4.34242	6.2e-32	6.5e-31
DMBX1	6.10987	-0.0116716	6.46e-32	6.77e-31
E2F3	1.04223	4.9551	6.47e-32	6.78e-31
MLXIPL	2.97591	5.57606	6.62e-32	6.94e-31
CCL15-CCL14	-1.94588	-0.238804	6.75e-32	7.07e-31
SYPL2	-1.95435	-0.622261	7.1e-32	7.42e-31
BIN2	-1.18547	2.90986	7.27e-32	7.6e-31
PALD1	2.14574	5.7053	7.3e-32	7.63e-31
PIF1	1.74604	3.05847	8.3e-32	8.66e-31
SHISA2	3.11514	1.98912	8.42e-32	8.78e-31
NKPD1	3.42758	0.00308978	8.52e-32	8.88e-31
TIMELESS	1.14496	5.75444	8.81e-32	9.17e-31
HCFC2	-1.15374	3.10707	8.96e-32	9.32e-31
NUTF2	1.17484	7.11808	9.13e-32	9.49e-31
C2orf15	1.35242	2.34709	9.81e-32	1.02e-30
C14orf79	1.3262	3.47984	1.01e-31	1.04e-30
LMTK3	2.20729	3.04718	1.05e-31	1.09e-30
PENK	-3.33562	-0.343063	1.13e-31	1.17e-30
SHROOM4	2.22828	4.90326	1.19e-31	1.24e-30
DNER	-2.68805	-0.200889	1.22e-31	1.26e-30
ZNF677	-1.68734	0.706981	1.22e-31	1.27e-30
VCL	-1.01979	7.52341	1.26e-31	1.31e-30
KCTD9	-1.26934	4.72511	1.3e-31	1.35e-30
BDKRB1	-1.57384	0.999259	1.36e-31	1.4e-30
PVR	1.12275	6.30666	1.36e-31	1.4e-30
TCOF1	1.29574	6.66342	1.38e-31	1.42e-30
ZNF239	1.89834	2.91971	1.41e-31	1.45e-30
RPH3A	-2.39024	-2.39412	1.43e-31	1.47e-30
MCM6	1.07434	6.29174	1.44e-31	1.48e-30
E2F5	1.57461	4.31943	1.44e-31	1.48e-30
CILP	-2.86817	2.91236	1.52e-31	1.56e-30
SCN3A	-2.10394	-0.231227	1.53e-31	1.57e-30
EXOSC8	1.27218	5.29704	1.54e-31	1.58e-30
ADAM33	-2.10489	2.04553	1.69e-31	1.73e-30
PDRG1	1.55674	5.3829	1.77e-31	1.81e-30
IL1R2	-2.18392	3.621	1.78e-31	1.82e-30
ZEB1	-1.72812	4.23555	1.78e-31	1.83e-30
EXOSC5	1.56169	5.44688	2.1e-31	2.15e-30
DONSON	1.09197	3.90786	2.3e-31	2.35e-30
MEP1A	-2.21567	7.27789	2.35e-31	2.4e-30
GSTM2	-1.4515	2.18608	2.44e-31	2.5e-30
CHCHD6	1.33476	4.13073	2.51e-31	2.56e-30
ITPR1	-1.45893	3.8251	2.61e-31	2.66e-30
PAQR8	-1.36643	6.63926	2.71e-31	2.77e-30
ULBP2	4.22902	1.02957	2.75e-31	2.81e-30
DHCR7	1.56782	6.899	2.82e-31	2.87e-30
DCN	-1.86856	7.71781	3.13e-31	3.18e-30
PDCD11	1.08304	6.31364	3.14e-31	3.19e-30
IGSF9	-1.53758	4.85871	3.16e-31	3.21e-30
PLD1	-1.17157	5.01263	3.41e-31	3.46e-30
TOP2A	1.55371	7.46239	3.44e-31	3.48e-30
GAB1	-1.06501	4.82763	3.5e-31	3.54e-30
CARD14	2.39832	2.39013	3.52e-31	3.57e-30
EBPL	1.28422	5.69876	3.73e-31	3.77e-30
C10orf105	-2.31389	-3.25953	3.74e-31	3.78e-30
TPD52L2	1.04082	7.53257	3.9e-31	3.94e-30
VSNL1	2.86016	4.99009	3.91e-31	3.95e-30
EFHC2	-2.34843	-0.618294	4.05e-31	4.08e-30
ZC3H8	1.20764	3.98452	4.57e-31	4.6e-30
SPC25	1.35222	3.6279	4.58e-31	4.61e-30
RP9	1.00726	3.39267	4.58e-31	4.61e-30
FEZF1	8.3518	1.29609	4.8e-31	4.83e-30
CORO6	-1.70886	-0.208794	5.03e-31	5.05e-30
GRIA3	-2.25841	-1.44957	5.11e-31	5.13e-30
STK32B	-1.63077	-0.0749235	5.29e-31	5.31e-30
RTN1	-1.79573	1.65174	5.36e-31	5.38e-30
GJB4	4.03969	2.10839	5.66e-31	5.67e-30
DTL	1.37665	4.61711	5.71e-31	5.72e-30
PANO1	2.02182	-0.704487	5.89e-31	5.89e-30
A2M	-1.36027	8.18961	5.97e-31	5.97e-30
PTCHD1	-2.99559	0.183382	6.07e-31	6.07e-30
ZNF671	-1.52005	0.894946	6.09e-31	6.08e-30
CKS2	1.61347	5.91981	6.12e-31	6.12e-30
CLECL1	-1.96122	-1.45282	6.13e-31	6.12e-30
SLC22A3	2.13996	4.62272	6.67e-31	6.66e-30
FANCB	2.11444	1.34719	6.88e-31	6.87e-30
TAF1D	1.40963	6.30402	7.3e-31	7.28e-30
MAOB	-2.4152	3.46383	7.31e-31	7.28e-30
CDC25C	1.31418	3.38587	7.76e-31	7.72e-30
ELOVL4	-1.62437	-0.416025	8.17e-31	8.13e-30
AC119396.1	-1.99335	-1.07567	8.41e-31	8.36e-30
RILP	-1.35954	3.7447	8.98e-31	8.91e-30
TEX45	2.4923	2.14788	9.02e-31	8.95e-30
C12orf73	1.03958	3.17837	9.24e-31	9.16e-30
VIPR1	-1.50541	5.48914	9.4e-31	9.32e-30
TREH	-2.28672	1.44482	9.92e-31	9.81e-30
STK17B	-1.12208	5.36091	1.01e-30	9.96e-30
ARPP21	-3.11302	-3.04618	1.03e-30	1.02e-29
IER5L	2.03226	4.08375	1.11e-30	1.09e-29
PALM	-1.84667	3.05445	1.12e-30	1.1e-29
REP15	-2.6039	0.676582	1.18e-30	1.16e-29
KIAA0408	-2.9995	-3.09081	1.2e-30	1.18e-29
GRPEL2	1.13268	4.7247	1.23e-30	1.21e-29
CCNJL	-1.66975	3.44458	1.25e-30	1.23e-29
TRIM59	1.36452	3.48175	1.3e-30	1.28e-29
GTPBP3	1.15541	4.65528	1.4e-30	1.37e-29
NOC3L	1.21599	4.50854	1.41e-30	1.39e-29
NIFK	1.11135	5.80507	1.47e-30	1.44e-29
ZNF695	2.2007	0.903435	1.52e-30	1.48e-29
TFR2	2.90265	2.39077	1.54e-30	1.5e-29
TP53I3	-1.05462	5.10337	1.56e-30	1.53e-29
TUB	-1.89981	1.09008	1.6e-30	1.57e-29
FGF10	-2.26556	-0.20061	1.62e-30	1.58e-29
BEX1	-2.78103	-0.909416	1.64e-30	1.6e-29
CD27	-1.84651	2.00151	1.72e-30	1.68e-29
NSUN5	1.14304	5.47383	1.74e-30	1.7e-29
NIM1K	-1.39489	-1.53084	1.8e-30	1.75e-29
WDR90	1.78938	5.80897	1.85e-30	1.8e-29
CD79A	-2.41958	3.60309	1.92e-30	1.86e-29
PLIN4	-3.13354	3.69168	2e-30	1.94e-29
PHF24	-2.31555	-2.01534	2.01e-30	1.95e-29
ATP6V1C2	2.53233	3.28892	2.07e-30	2.01e-29
RGL1	-1.26616	3.86524	2.08e-30	2.01e-29
CDCA8	1.21549	5.59756	2.11e-30	2.04e-29
OTUD7A	-1.59702	1.17968	2.23e-30	2.16e-29
PERP	1.43499	8.99495	2.26e-30	2.18e-29
CD101	-1.31627	1.27763	2.3e-30	2.22e-29
STON1	-1.83113	2.54752	2.3e-30	2.22e-29
SRPX2	3.26626	5.13241	2.39e-30	2.3e-29
PTX3	-1.85678	-0.240189	2.5e-30	2.41e-29
PRRG3	-1.86021	-0.849473	2.59e-30	2.5e-29
SIPA1L2	-1.24847	5.32855	2.61e-30	2.52e-29
FHL5	-1.74872	0.0827828	2.62e-30	2.53e-29
GNG12	-1.04638	7.22616	2.72e-30	2.62e-29
ECI2	-1.41548	4.89073	2.74e-30	2.64e-29
DNA2	1.53999	3.67492	2.78e-30	2.67e-29
DPYD	-1.8441	3.3254	3.21e-30	3.08e-29
SHH	2.23637	4.87557	3.26e-30	3.13e-29
SPECC1	-1.19743	4.91357	3.28e-30	3.14e-29
LRRC75A	-1.10528	4.73002	3.71e-30	3.55e-29
SIGMAR1	1.378	7.35	3.74e-30	3.58e-29
KLK8	8.59959	1.55287	3.88e-30	3.71e-29
HTR4	-2.68419	0.369488	4e-30	3.82e-29
SHB	1.26517	4.62851	4e-30	3.82e-29
LY6G6F	5.38185	-1.5167	4.07e-30	3.89e-29
NBEA	-2.29913	1.78282	4.1e-30	3.91e-29
SCGB2A1	-2.71551	-0.169053	4.27e-30	4.07e-29
ITGB3	-1.62863	1.47921	4.27e-30	4.07e-29
SLC7A11	2.75598	4.63396	4.83e-30	4.6e-29
P3H1	1.19447	4.77921	5.01e-30	4.76e-29
SERPINA4	6.5883	0.721163	5.16e-30	4.9e-29
IL11	4.47521	2.24527	5.24e-30	4.98e-29
SLC37A2	-2.11883	3.69411	5.59e-30	5.31e-29
SP5	3.74917	3.88561	5.65e-30	5.37e-29
MEIS2	-2.00834	2.50498	5.7e-30	5.41e-29
TRAF5	1.63971	5.95231	5.83e-30	5.52e-29
CHRM2	-3.74186	1.2854	5.83e-30	5.53e-29
ZNF485	1.2709	2.229	6.28e-30	5.94e-29
NKD1	4.39904	6.82223	6.31e-30	5.97e-29
LRRC36	3.43906	2.02178	6.58e-30	6.22e-29
ACD	1.15724	4.82851	6.68e-30	6.31e-29
ABCC1	1.15625	6.54257	6.73e-30	6.35e-29
NEU4	-2.12928	3.80923	6.79e-30	6.4e-29
CTU2	1.31235	4.58202	6.84e-30	6.45e-29
FLI1	-1.33785	3.11814	6.95e-30	6.55e-29
OVGP1	1.79967	2.71844	7.12e-30	6.7e-29
LMNB2	1.25284	7.6102	7.29e-30	6.86e-29
PPP2R3B	1.76311	4.24039	7.47e-30	7.02e-29
SYNGR1	-2.01484	1.99609	7.52e-30	7.07e-29
ABCD2	-2.001	-0.584157	7.67e-30	7.2e-29
LSP1	-1.4748	5.11641	7.79e-30	7.31e-29
PIGZ	-1.63586	5.26112	7.88e-30	7.39e-29
MRPS23	1.13318	5.83269	7.89e-30	7.4e-29
WSCD2	-2.73503	-0.726988	7.96e-30	7.46e-29
TIGD1	1.61318	2.48212	8.5e-30	7.95e-29
RELL1	-1.49188	2.14646	8.75e-30	8.18e-29
CXCR5	-2.67928	-2.14651	8.97e-30	8.38e-29
TRMT11	1.05395	4.0878	9e-30	8.4e-29
TMEM200B	-1.7189	1.49339	9.16e-30	8.55e-29
LIF	1.87858	5.18227	9.21e-30	8.59e-29
HELLS	1.6237	4.79345	9.39e-30	8.75e-29
KCTD8	-3.10853	-3.07972	9.75e-30	9.08e-29
SPC24	1.41326	4.04213	1.02e-29	9.46e-29
SNX24	-1.34595	2.60177	1.14e-29	1.06e-28
RAB6B	-1.57026	2.25863	1.14e-29	1.06e-28
RAB36	1.96179	3.5735	1.19e-29	1.11e-28
IQGAP2	-1.65219	5.62314	1.3e-29	1.21e-28
BDKRB2	-1.19565	4.38715	1.31e-29	1.21e-28
FCER2	-2.94142	-0.0822943	1.36e-29	1.26e-28
CCL13	-2.61444	1.63747	1.43e-29	1.32e-28
PTTG1	1.44917	5.45448	1.51e-29	1.4e-28
SLC4A10	-2.941	0.276571	1.51e-29	1.4e-28
ANXA3	1.79096	6.72566	1.59e-29	1.47e-28
LMO2	-1.25064	2.61609	1.62e-29	1.49e-28
IL6ST	-1.18229	6.08655	1.66e-29	1.53e-28
PCSK7	-1.0532	5.83887	1.68e-29	1.54e-28
CFD	-2.30528	5.08424	1.68e-29	1.55e-28
PCNX2	1.4199	4.08938	1.78e-29	1.64e-28
SUV39H1	1.3644	4.49333	1.78e-29	1.64e-28
NUP37	1.03812	5.13196	1.79e-29	1.64e-28
CD180	-1.72642	1.85082	1.85e-29	1.7e-28
SNCA	-2.05145	0.837868	1.89e-29	1.73e-28
LSM8	1.03762	5.17713	1.89e-29	1.74e-28
DSG4	2.52797	0.307387	1.9e-29	1.75e-28
STIL	1.32319	4.67066	2.01e-29	1.84e-28
CNTN3	-2.5635	1.029	2.11e-29	1.93e-28
MYO1D	-1.03546	8.81063	2.19e-29	2.01e-28
DPEP3	-2.47639	-2.59385	2.24e-29	2.05e-28
PRR5L	-1.0187	5.72532	2.27e-29	2.08e-28
CELF4	-2.48235	-1.57676	2.27e-29	2.08e-28
CYP2C18	-2.1852	1.79866	2.31e-29	2.11e-28
CCR10	-1.85136	-0.245873	2.32e-29	2.12e-28
ATL1	-1.20334	2.58409	2.37e-29	2.17e-28
IFRD2	1.3287	6.59223	2.39e-29	2.18e-28
SQLE	1.89898	6.69301	2.39e-29	2.18e-28
2019-03-09	1.07897	4.6339	2.47e-29	2.25e-28
NANP	1.40133	3.75992	2.59e-29	2.36e-28
SNAI1	1.78365	2.78805	2.6e-29	2.36e-28
PGGHG	3.28188	6.51741	2.94e-29	2.67e-28
ARHGEF39	1.32474	4.04357	3.11e-29	2.83e-28
PRDX4	1.38603	7.1851	3.15e-29	2.86e-28
C8orf46	-2.36676	-2.18138	3.18e-29	2.88e-28
TSACC	1.99724	-0.655376	3.24e-29	2.94e-28
MSH5	2.09497	2.45882	3.25e-29	2.94e-28
CST4	6.58792	-0.591734	3.33e-29	3.02e-28
SAMD10	1.66319	4.18401	3.42e-29	3.09e-28
CAMK4	-1.52238	1.34123	3.98e-29	3.61e-28
MMP3	4.76342	5.52005	4.01e-29	3.63e-28
SPG20	-1.61398	3.30556	4.14e-29	3.74e-28
CORIN	3.35278	1.26678	4.21e-29	3.81e-28
HSPB2	-1.68852	-0.833955	4.23e-29	3.83e-28
TNFSF12	-1.27549	3.60732	4.26e-29	3.85e-28
INA	-2.74645	-0.414273	4.4e-29	3.97e-28
CDC25A	1.35751	4.53855	4.88e-29	4.4e-28
HGH1	1.48257	5.84702	5.05e-29	4.56e-28
DNAJC2	1.30269	5.47086	5.28e-29	4.76e-28
RANGAP1	1.12661	7.25495	5.42e-29	4.88e-28
CLDN7	-1.0291	8.50327	5.47e-29	4.93e-28
ADAMTS8	-1.97825	1.22943	5.53e-29	4.98e-28
PMAIP1	2.0974	3.86463	5.61e-29	5.05e-28
TNS2	-1.16152	5.17629	5.77e-29	5.19e-28
NPRL3	1.23438	5.83701	5.82e-29	5.23e-28
SYT9	-2.69969	-3.13372	5.94e-29	5.33e-28
DHX37	1.01926	5.60161	6.11e-29	5.48e-28
C20orf144	2.36961	-0.994792	6.11e-29	5.48e-28
HSD17B6	-1.55033	1.48705	6.18e-29	5.54e-28
DNMT3B	1.83294	2.87119	6.28e-29	5.63e-28
HTR3A	-2.67534	-1.23709	7.03e-29	6.29e-28
JAG2	2.13658	5.69576	7.06e-29	6.31e-28
MND1	1.62684	2.77084	7.37e-29	6.59e-28
S100A2	4.70089	3.73944	7.45e-29	6.65e-28
NKX3-2	-1.9153	0.638244	7.75e-29	6.92e-28
YARS	1.03083	7.01973	7.79e-29	6.95e-28
FIGNL1	1.2895	4.36493	8.02e-29	7.15e-28
ASPHD1	2.50323	3.2663	8.33e-29	7.41e-28
TONSL	1.53675	5.45869	8.64e-29	7.69e-28
SKIDA1	-1.8472	-1.39923	8.83e-29	7.86e-28
ARID3A	2.37363	5.81589	9.27e-29	8.24e-28
GPATCH4	1.04996	5.54845	9.4e-29	8.35e-28
CARS2	1.15263	6.42261	9.76e-29	8.67e-28
TFDP1	1.05268	7.45066	1e-28	8.89e-28
MB	-2.3128	1.93394	1e-28	8.9e-28
SPTBN5	3.32	3.06432	1.03e-28	9.12e-28
KIF24	1.17826	3.20481	1.03e-28	9.13e-28
ACP6	1.00445	4.76445	1.03e-28	9.14e-28
PGAM5	1.11997	6.68748	1.07e-28	9.5e-28
LAS1L	1.18139	6.07245	1.11e-28	9.79e-28
OTUB2	2.01961	2.98837	1.12e-28	9.89e-28
NWD2	-2.4648	-0.898881	1.12e-28	9.93e-28
TMEM161A	1.42495	5.74235	1.14e-28	1.01e-27
KIF26B	3.18442	3.81944	1.14e-28	1.01e-27
MROH6	2.44415	5.25229	1.17e-28	1.04e-27
RCC1	1.17314	6.51007	1.18e-28	1.04e-27
AGXT2	-3.21217	-3.1195	1.18e-28	1.04e-27
SLC8A2	-2.5888	0.437534	1.26e-28	1.11e-27
NXPE4	-2.76652	5.44442	1.27e-28	1.11e-27
WISP1	2.52563	2.90879	1.27e-28	1.11e-27
COMP	5.89553	4.30731	1.31e-28	1.15e-27
KLK7	8.43997	2.81143	1.37e-28	1.2e-27
KLK10	5.02421	5.59326	1.43e-28	1.26e-27
PTGR1	-1.08178	5.10982	1.45e-28	1.28e-27
FOXM1	1.49346	6.0872	1.51e-28	1.33e-27
CPNE1	1.94622	8.02302	1.61e-28	1.41e-27
CHRNA3	-2.18374	1.32507	1.62e-28	1.42e-27
C22orf29	1.15985	5.07158	1.89e-28	1.65e-27
CYSRT1	2.70544	0.572533	1.92e-28	1.68e-27
BLOC1S5-TXNDC5	-1.92184	-2.61244	2.05e-28	1.79e-27
XKRX	2.61978	2.8952	2.07e-28	1.81e-27
ATP2B1	-1.00085	5.93032	2.12e-28	1.85e-27
PARM1	-1.41699	7.67296	2.13e-28	1.86e-27
SLITRK2	-2.70572	-2.36665	2.15e-28	1.88e-27
ROPN1	-3.03253	-2.92492	2.21e-28	1.93e-27
MRTO4	1.11702	6.03363	2.29e-28	2e-27
PBXIP1	-1.02712	6.47212	2.41e-28	2.1e-27
TNFRSF10B	1.33636	6.54641	2.41e-28	2.1e-27
POLA2	1.01014	5.01523	2.54e-28	2.22e-27
GIMAP4	-1.37465	3.65754	2.67e-28	2.32e-27
CDHR2	-2.09353	6.02585	2.89e-28	2.51e-27
HOXD1	-2.25511	-0.421656	3.15e-28	2.74e-27
RBL1	1.50134	4.46361	3.16e-28	2.75e-27
VPREB3	-2.27837	-0.100319	3.18e-28	2.76e-27
CXCL3	2.90441	5.64515	3.22e-28	2.79e-27
GPIHBP1	-2.20232	-0.589374	3.22e-28	2.79e-27
BTLA	-1.83538	-0.402944	3.26e-28	2.82e-27
NCAPG	1.37809	4.611	3.27e-28	2.83e-27
GGT6	-1.67295	6.35788	3.27e-28	2.83e-27
PLXNA2	-1.03468	6.06058	3.33e-28	2.88e-27
SSTR3	-2.21671	-1.89669	3.38e-28	2.92e-27
COX7A1	-1.52454	2.2347	3.43e-28	2.96e-27
APBB1	-1.52524	3.23037	3.65e-28	3.15e-27
ATAD3B	1.49777	5.07689	3.89e-28	3.36e-27
ACKR1	-2.25858	3.02857	4.04e-28	3.49e-27
DPH7	1.05242	4.77964	4.16e-28	3.59e-27
GPER1	-2.01414	1.87386	4.42e-28	3.81e-27
TDGF1	3.26335	4.97954	4.51e-28	3.88e-27
TTC28	-1.39132	3.25012	4.54e-28	3.91e-27
CA9	5.37835	5.43602	5.18e-28	4.45e-27
GPR3	2.4464	0.715016	5.22e-28	4.48e-27
RAET1L	3.96317	0.552006	5.24e-28	4.49e-27
CEBPB	1.63575	6.10055	5.29e-28	4.53e-27
KIAA1524	1.45665	3.77592	5.56e-28	4.77e-27
MEST	1.10441	6.36389	5.56e-28	4.77e-27
EVPL	1.88316	7.10367	5.65e-28	4.84e-27
CCNB1IP1	1.21603	5.82359	6.03e-28	5.16e-27
EPHX2	-1.41212	5.71197	6.06e-28	5.19e-27
SNRPF	1.27888	6.14616	6.15e-28	5.25e-27
GAPT	-1.93314	-0.0134133	6.25e-28	5.34e-27
C10orf35	1.49055	3.06428	6.49e-28	5.54e-27
CLDN5	-1.84298	3.38573	6.8e-28	5.8e-27
ATP6V1E2	1.21644	2.42841	6.94e-28	5.91e-27
GNB1L	1.62573	3.55771	7.04e-28	5.99e-27
POU2F2	-1.52765	2.33169	7.12e-28	6.06e-27
HSPH1	1.78183	7.83255	7.41e-28	6.3e-27
FBXL7	-1.41609	2.49293	7.44e-28	6.32e-27
TSC22D3	-1.28151	5.68293	7.61e-28	6.46e-27
PLAU	2.03949	6.10899	7.91e-28	6.71e-27
PYCR3	1.86039	5.18946	8.34e-28	7.06e-27
AADACL2	-3.6327	-2.95727	8.75e-28	7.41e-27
FOXF1	-1.37753	4.22274	8.77e-28	7.42e-27
KLRF1	-2.0368	-2.08411	9e-28	7.61e-27
OCEL1	-1.06957	3.88137	9.03e-28	7.64e-27
BTK	-1.60219	2.07166	9.3e-28	7.86e-27
DTYMK	1.19825	5.65886	9.74e-28	8.22e-27
KIF9	1.16241	3.5874	9.75e-28	8.23e-27
MTERF3	1.23507	4.4099	1.02e-27	8.59e-27
CBX3	1.25435	7.94006	1.05e-27	8.85e-27
PHF19	1.14105	5.79505	1.06e-27	8.92e-27
LRRC20	1.12596	4.45463	1.06e-27	8.93e-27
PABPC1	1.10374	11.0633	1.11e-27	9.31e-27
SDHD	-1.02678	5.39152	1.13e-27	9.53e-27
PRR19	1.66774	0.652574	1.29e-27	1.08e-26
MYH15	-1.6687	0.751748	1.3e-27	1.09e-26
BCL2L12	1.31946	4.83199	1.34e-27	1.12e-26
OLFM1	-1.80228	2.45753	1.36e-27	1.14e-26
DNMT1	1.06393	6.82943	1.36e-27	1.14e-26
ENTPD3	-2.22312	0.406756	1.39e-27	1.17e-26
SYT4	-3.18688	-1.18205	1.42e-27	1.18e-26
PPIL1	1.20465	5.43798	1.45e-27	1.21e-26
GRINA	1.51976	8.03541	1.47e-27	1.23e-26
IL20RA	1.47016	4.97692	1.47e-27	1.23e-26
LEAP2	-1.30098	0.885981	1.53e-27	1.27e-26
TEK	-1.35076	2.70904	1.55e-27	1.3e-26
B3GNT8	-1.38454	4.81312	1.6e-27	1.33e-26
KNTC1	1.30869	5.05264	1.64e-27	1.37e-26
TCFL5	1.53396	4.54466	1.72e-27	1.44e-26
ASXL1	1.05683	6.56948	1.73e-27	1.44e-26
ZBTB12	1.62378	3.42673	1.73e-27	1.44e-26
PKP1	4.01184	3.69041	1.83e-27	1.52e-26
GCNT3	-2.12209	6.97862	1.85e-27	1.53e-26
CCL15	-1.40354	2.50214	1.9e-27	1.58e-26
FCMR	-1.59321	2.42463	1.92e-27	1.59e-26
PDE1C	-1.55223	1.01421	1.95e-27	1.62e-26
MAPT	-2.25504	1.2728	2.02e-27	1.67e-26
FEN1	1.10492	5.79618	2.32e-27	1.92e-26
ATXN7L2	1.11275	2.79767	2.41e-27	1.99e-26
BRAT1	1.18815	6.4575	2.5e-27	2.06e-26
CNR2	-2.25031	-1.15221	2.68e-27	2.21e-26
CEL	6.16631	5.51463	2.7e-27	2.23e-26
TGIF1	1.08057	6.5727	2.77e-27	2.28e-26
KIAA1462	-1.64362	4.32127	2.88e-27	2.37e-26
FAM57A	1.42942	5.30432	3.02e-27	2.48e-26
PACSIN1	-1.73736	-0.677344	3.08e-27	2.54e-26
AGFG2	-1.02555	5.57654	3.1e-27	2.55e-26
DDX11	1.31564	5.09564	3.17e-27	2.6e-26
SCRG1	-2.99221	-0.253931	3.4e-27	2.79e-26
NCR2	-2.5662	-3.45124	3.53e-27	2.9e-26
EVX2	-2.93642	-2.21378	3.55e-27	2.91e-26
NBEAL2	1.40732	7.35249	3.76e-27	3.08e-26
PSMA7	1.43599	8.49192	3.76e-27	3.08e-26
GABRE	2.56416	5.3002	3.77e-27	3.09e-26
DLX4	2.58681	-0.024799	3.79e-27	3.1e-26
ZNF135	-1.63385	0.0765058	3.81e-27	3.12e-26
MTG2	1.23059	5.74751	3.93e-27	3.21e-26
LRFN5	-2.07376	-1.04426	4.02e-27	3.28e-26
PDE4D	-1.37888	4.16163	4.08e-27	3.33e-26
CFAP45	2.24646	0.0675113	4.18e-27	3.41e-26
GSG1L	-2.66103	-2.74427	4.18e-27	3.41e-26
FAM181B	-2.41276	-1.75744	4.23e-27	3.45e-26
AC009163.2	-2.64433	-2.17213	4.28e-27	3.49e-26
SLC7A1	1.31133	7.44853	4.39e-27	3.58e-26
FRMD4B	-1.04308	4.08287	4.6e-27	3.74e-26
RPF2	1.09795	5.28114	4.66e-27	3.79e-26
FCRL2	-2.32863	0.131826	4.76e-27	3.87e-26
NPM3	1.6778	5.49809	4.81e-27	3.91e-26
[truncated: 3,542 more rows]
