# Supplementary material for: A Five-microRNA Signature as Prognostic Biomarker in Colorectal Cancer by Bioinformatics Analysis
Source: Front Oncol. 2019 Nov 12;9:1207. doi: 10.3389/fonc.2019.01207 (PMC6863365; doi:10.3389/fonc.2019.01207)
Supplement: Supplemental Table 2 — GO annotation of the target genes. [file Table_2.xlsx]

## Sheet: 04.train
Supplemental Table 2 Survival information of differentially expressed miRNA train group
id	futime	fustat	hsa-miR-592	hsa-miR-429	hsa-miR-655-3p	hsa-miR-2355-5p	hsa-miR-548f-3p	hsa-miR-146b-5p	hsa-miR-664a-5p	hsa-miR-590-5p	hsa-miR-3677-5p	hsa-miR-125a-5p	hsa-miR-503-5p	hsa-miR-549a-3p	hsa-miR-142-3p	hsa-miR-30e-3p	hsa-miR-4766-3p	hsa-miR-148a-3p	hsa-let-7i-5p	hsa-miR-181a-3p	hsa-miR-222-5p	hsa-miR-183-5p	hsa-miR-99b-3p	hsa-miR-758-5p	hsa-miR-589-5p	hsa-miR-651-5p	hsa-miR-1295a	hsa-miR-188-3p	hsa-miR-6715b-3p	hsa-miR-1307-3p	hsa-miR-141-3p	hsa-miR-149-5p	hsa-miR-22-3p	hsa-miR-135b-3p	hsa-miR-1228-3p	hsa-miR-4676-5p	hsa-miR-27b-5p	hsa-miR-126-5p	hsa-miR-182-5p	hsa-miR-552-5p	hsa-miR-92b-3p	hsa-miR-1224-5p	hsa-miR-193a-5p	hsa-miR-186-5p	hsa-miR-372-3p	hsa-miR-5698	hsa-miR-1306-5p	hsa-miR-30d-3p	hsa-miR-4746-5p
TCGA-DC-5869	0.419178	0	127.875	647.752	1.7992	120.997	19.6087	1405.32	3.8508	27.6754	15.4645	506.46	15.2463	2.0795	2417.83	12910.4	0.902111	52894.4	1467.25	283.105	28.7506	38445.2	94.0342	31.9326	110.359	15.5876	2.24522	3.32777	3.90065	4639.17	1545.98	31.7663	127686	2.31393	3.21535	1.39918	47.2489	411.472	61169	926.485	139.218	0.303438	195.381	683.664	0	0.361015	13.8346	14.4451	6.32933
TCGA-G4-6315	3.06027	0	73.2414	1836.81	13.688	115.245	8.05962	1080.45	9.83602	49.6569	2.90543	589.303	5.27598	3.25065	2048.12	17734.5	1.16207	145670	1146.07	174.501	10.7378	25040.4	53.23	33.4338	166.763	12.1569	1.96639	0.451143	5.46605	1951.16	2534.52	31.464	128121	2.91237	0.507765	0.486937	29.5942	522.084	54123.6	745.987	121.154	0.454302	189.032	605.051	0	2.51661	13.2543	9.61707	18.3996
TCGA-AA-A01Z	3.08493	0	131.353	3005.73	1.81186	158.298	1.7878	479.185	0.163174	81.546	13.9255	160.458	11.4572	2.97507	3732.26	7025.37	0.0869172	193276	272.571	51.5411	30.5497	36833.2	29.0985	3.46818	152.19	1.84296	0.0575226	10.9724	0.152032	2896.02	3858.53	9.87854	82082.4	13.869	1.62496	1.68274	36.9621	307.711	60140.1	453.343	112.318	0.155581	114	973.823	0.210525	3.01452	12.9498	6.60577	8.11654
TCGA-G5-6233	1.52329	1	54.8108	960.502	3.44079	31.559	17.488	2192.37	7.05304	60.5529	3.43775	343.544	21.0517	0	4963.3	6743.57	1.38558	211137	1416.3	111.844	35.1775	22685.9	26.6262	28.1839	59.7353	0	0	2.00039	0	2002.72	3141.52	13.9602	140240	9.26238	2.14793	2.09743	42.2152	367.541	35488	603.567	145.709	2.72952	282.316	1097.94	0	0.636351	14.7397	15.5178	4.82696
TCGA-AA-3866	1.41918	0	194.877	595.971	6.92238	166.774	0.290764	1421.28	2.73415	37.6034	11.0316	463.3	7.55607	0.144738	27427.9	11155.7	0.15748	280791	579.597	385.927	50.9287	4889.94	123.016	9.82155	125.828	2.82925	0.100603	13.1428	0.30021	944.979	2235.69	25.9311	106214	0.317485	0.158395	0.197073	46.608	1690.4	10167.7	114.597	181.555	0.308769	228.405	574.9	0.454198	0.158369	20.8527	7.37423	2.8291
TCGA-AA-3558	1.74795	0	39.2432	989.103	3.69747	89.5355	0.426007	705.661	0.489322	165.781	0.484992	319.832	10.4606	0.197146	5843.27	5846.77	2.77006	116091	217.904	122.11	29.1751	9578.38	16.9569	10.3915	80.501	3.94496	0.134285	9.16789	6.21305	3508.24	3428.57	35.308	48098.6	0.47193	2.77567	0.275235	32.4623	484.882	16116.5	80.7714	90.1451	0.456797	74.3914	1831.86	0.731675	6.77201	22.0924	7.04479	6.89739
TCGA-AD-6963	2.28493	0	25.5993	810.779	8.69579	117.286	5.55904	2021.5	2.94416	76.1811	2.94635	529.032	5.9611	0	10913	6108.24	1.17952	78328.4	1623.21	395.997	36.1798	5238.37	90.2077	13.9935	167.593	11.6796	1.98934	4.20251	2.33593	3074.1	2403.72	20.1224	143536	9.99827	0.517722	0.497094	20.1021	513.787	7575.9	233.729	214.245	0	489.272	572.609	0	0.517738	14.0449	11.6166	4.1522
TCGA-AA-3862	2.50411	0	218.892	1932.36	1.08747	135.769	0	2299.73	4.89082	154.138	1.0865	299.674	12.2363	0	26077.8	9061.89	1.19265	311341	527.059	191.928	30.9029	4156.63	17.1664	11.6292	131.279	5.45342	1.27811	6.16659	2.36108	981.106	8062.55	69.6178	123960	0.471252	0	1.81763	47.0597	784.453	10771.6	74.7775	113.864	0	93.3642	829.474	0	0.525244	6.66063	3.55534	5.45355
TCGA-D5-6536	1.48767	0	2.03517	1901.35	14.2831	91.3881	1.5044	4386.65	12.4822	16.421	3.76367	1335.68	1.47017	1.0556	2934.42	10999.8	0.438299	318853	989.094	374.082	5.3345	48447.5	134.231	29.9692	157.918	3.70421	0	0.378485	7.32183	2090	2848.65	53.8696	122677	7.26079	1.65865	1.59538	62.7018	256.397	111699	193.201	537.067	68.7395	1258.1	500.222	0	2.29162	8.14634	13.8505	43.8582
TCGA-AA-3812	2.92055	0	53.2113	608.85	3.27952	74.8993	0.0230262	772.719	3.28082	46.6821	3.2803	498.149	33.6401	2.15632	7838.67	11274.5	0.0146569	168922	532.881	363.547	33.6544	9553.38	67.3052	14.1353	153.022	0.0272126	1.08404	12.9686	1.11604	715.212	3763.6	89.9821	99841.9	0.0244019	1.09755	1.10434	29.3271	1148.08	22273.4	456.892	237.656	6.50384	584.918	481.875	0.0302865	0.0147227	29.2648	6.54016	2.20574
TCGA-A6-5660	0.936986	0	88.5996	1510.37	9.11578	83.2466	13.0869	1238.17	11.6066	24.4093	5.9703	708.371	7.61044	1.16181	1748.67	16410.5	0	139600	1055.44	434.629	16.0209	72524.4	83.2576	40.938	146.209	9.55135	0	2.24848	12.3871	4245.76	1839.22	34.1127	157350	5.36165	1.14453	2.40395	59.993	174.831	134038	914.271	89.7444	0	793.813	616.616	0.440842	4.54926	21.6169	25.4433	10.1665
TCGA-AA-3553	2	0	119.795	471.735	4.57674	89.8658	8.72758	2005.71	6.02267	244.105	14.5256	609.335	40.3209	1.50774	14658.8	6730.21	8.03116	250166	1025.37	202.222	93.7395	22705	109.233	18.0758	149.717	11.9486	0.0494094	6.03263	0.127718	3240.82	2245.48	27.0651	117985	4.56988	0.0745295	1.57255	41.9793	390.783	26486.3	218.743	81.0356	1.66666	194.788	1101.63	0.17439	0.0745188	19.4547	4.68316	6.12759
TCGA-AA-A00L	3.16986	0	43.2234	517.478	4.47753	85.6102	4.36033	641.376	6.44927	51.4385	2.49698	651.784	13.252	2.0319	5862.55	7960.54	2.07339	239121	530.218	145.713	36.4243	12861.6	104.634	17.3678	189.969	8.71213	0.0910639	8.40477	2.45001	1775.76	3843.33	19.6252	82457	0.278955	0.142263	0.176072	13.321	566.058	22821.5	482.878	53.9298	2.46696	489.127	664.663	0.391393	0.142241	15.1276	6.77355	6.69463
TCGA-F5-6863	0.989041	1	149.825	973.214	4.06945	146.819	1.39258	257.06	5.6944	31.6675	2.97949	1680.4	18.6442	4.06216	3092.47	9626.56	0	86021.7	771.776	416.571	11.7919	8875.44	331.967	10.2482	138.246	8.26769	0	3.51121	0	2821.22	1801.89	64.4305	139106	4.62289	2.75804	2.64451	43.7872	400.2	17803.3	294.193	149.158	2.45658	460.843	422.544	0.847037	0.959933	12.9377	19.4585	6.12442
TCGA-G4-6321	1.8411	0	47.3668	1874.53	15.041	77.9493	0.0721909	1700.94	2.64535	40.9359	6.39085	546.624	1.39157	1.29588	5022.51	21127.7	0.0444516	169233	1320.34	227.37	15.4362	17936.8	56.2742	0.0955349	180.029	5.1981	0.0301137	0.0793449	2.63021	2720.05	2343.36	30.6987	243652	2.64016	0.0446686	1.32971	42.177	286.137	54830.4	403.576	215.802	7.60194	226.124	743.254	0.0978557	2.50151	6.49593	7.74275	12.7398
TCGA-AZ-6603	2.46301	1	148.933	862.359	4.89825	80.9885	3.79961	746.507	6.03737	21.3145	13.605	781.396	43.6926	0.443794	2408	15043.2	0	152472	872.353	242.55	23.0207	12732.9	63.2975	34.298	112.947	9.32598	0	10.654	10.2307	2504.06	1310.07	39.6963	123166	0.376657	0.434089	3.42519	35.7458	407.452	33873.6	660.204	101.307	0.37801	560.937	807.839	0.374683	1.03113	15.9374	7.02353	10.4614
TCGA-CM-6676	0.419178	0	369.395	542.043	5.0726	54.0629	2.19194	648.999	4.63612	42.6342	17.0101	880.61	44.9542	0	2452.5	8149.21	3.02127	79401.1	914.196	441.852	19.189	12205.8	81.9151	22.5109	138.179	6.98194	0.276528	6.72216	1.76544	3462.07	1301.79	55.6427	92483.8	3.40372	3.01658	0.198253	31.9223	391.252	17228.5	451.124	124.999	0.549139	735.166	638.8	0	2.04423	25.9217	28.2485	3.31958
TCGA-AA-3509	5.24658	0	331.917	840.717	6.70578	146.016	0.165357	860.923	0.182702	40.5251	1.91835	274.311	250.824	1.67152	10062.7	5288.9	1.69564	229405	731.408	512.39	33.7169	26693.7	43.967	23.5922	64.1564	37.2872	0.0632693	13.0251	5.06798	2099.86	4311.82	12.0611	87008.7	8.2559	0.0965733	0.117711	90.3174	564.786	47362.4	311.194	64.1818	0.173969	72.6097	612.08	0.237723	0.0965589	25.0534	5.29492	3.61761
TCGA-CI-6622	3.73151	0	201.492	1863.33	5.72846	35.6672	1.11896	1353.74	11.3747	31.2765	3.38532	664.403	65.665	1.30057	4137.87	10196.8	1.27344	230912	771.214	258.343	77.5614	12412.2	34.338	14.0047	85.8113	6.95527	3.77994	3.37506	6.75625	3911.15	4278.68	21.5377	123108	1.55675	0.286465	0.26329	40.698	311.91	31421.7	902.469	95.9851	1.1095	285.774	1004.53	0.659794	1.27166	14.0797	23.8159	9.70549
TCGA-EI-6917	1.45479	0	5.40346	1400.11	3.07702	79.2713	4.70601	3864.51	0	37.6288	2.27951	712.983	16.4174	0.745712	10406.1	10237.2	1.56289	44306.7	1729.25	582.018	37.6771	4996.43	120.181	13.2766	253.744	15.7755	0.769515	0.700763	1.49328	5860.43	1556.28	17.1928	255682	6.28531	2.39548	4.84137	44.7393	403.581	6835.48	237.064	543.726	5.49168	548.934	766.374	0.699195	2.39551	24.3895	9.37449	10.9928
TCGA-AG-A01N	2.58356	0	101.821	1137.84	3.95168	104.789	3.95293	725.607	5.93055	102.818	5.9307	703.861	217.552	0	6206.25	9562.44	0	260218	490.327	216.494	26.6885	6577.95	60.2996	2.96061	176.955	21.7575	0	2.96199	2.96285	2400.25	4853.89	68.218	80914.5	5.93115	0	0	29.6537	642.573	14443	324.248	115.659	3.95216	297.557	967.811	0	0.986676	24.7169	14.8291	1.97237
TCGA-AA-3520	2.00274	0	12.2243	727.823	0.320878	97.6676	0.290395	1886.78	4.87313	126.645	0.324508	934.067	68.4474	0.144585	8977.27	5689.49	0.15731	350736	934.305	272.078	50.8842	42803.9	187.193	30.0781	77.1709	20.0989	0.100503	4.89156	4.74728	4705.6	2122.15	5.2356	165664	6.89074	0.158224	0.19685	69.3214	383.712	36500	244.499	61.0138	16.7544	346.481	611.529	0.453507	7.27623	18.6245	5.13288	7.26627
TCGA-NH-A50V	1.61096	0	115.808	1134.57	15.3439	109.76	1.88038	1948.83	9.86766	26.8604	0.821764	1602.58	28.0209	0.388422	6022.65	10382	0	295826	1087.19	485.086	20.7578	25680.9	80.0603	19.2983	87.6289	6.50295	0.431018	0.820203	1.87225	4768.83	4557.5	21.788	264206	9.91872	0	0.890039	54.1286	275.963	66305	156.475	234.842	0.321096	624.403	887.576	0	0.932069	10.0515	19.5505	2.85848
TCGA-EI-6510	1.52329	0	172.689	2601.63	2.05147	43.9484	0.00597724	1073.98	17.3447	45.9881	4.09242	524.219	6.14108	1.02463	9809.83	14496.1	0.00385046	681802	971.787	255.468	30.6599	25037.6	40.883	8.1841	88.9087	16.3417	2.03589	3.07253	15.297	3216.81	7564.79	8.18486	93522.5	8.16997	1.02532	4.07885	95.016	174.747	52437.6	372.983	165.544	0.00621201	299.41	932.956	0.00778135	0.00386738	20.436	5.11765	11.2402
TCGA-AA-3855	2.67123	0	102.743	888.769	4.48911	106.369	0.865428	984.317	6.30594	94.6899	0.863195	756.279	10.7756	0	12533.3	6841.69	0	387024	623.75	508.444	29.7261	14027.8	50.4449	8.9734	140.611	7.18843	0	10.8569	4.4977	828.352	6493.85	13.4794	103287	3.58127	1.80474	0.876142	52.2842	864.514	33757	390.294	154.123	4.49407	91.8976	1134.9	0	0	11.6919	6.27559	3.56724
TCGA-A6-5664	0.991781	0	6.68459	95.8327	4.34967	33.6262	0.244442	274.096	4.36971	0.38016	6.26022	5105.14	4.61903	0.125042	315.505	6303.2	0.13573	23588.9	1069.42	893.607	4.62088	12676.5	165.186	62.9571	217.304	4.51272	1.8399	2.42841	2.3747	9863.83	149.699	309.78	75630.1	6.22231	8.33008	0.168613	35.4734	124.856	16179.3	81.3422	986.557	45.6376	2136.73	282.356	2.52402	9.86722	73.8787	4.55547	18.14
TCGA-A6-2677	1.48219	0	68.4699	373.941	0.416318	51.5199	0.372957	1184.66	3.32302	100.84	0.421543	498.009	52.7681	0.177409	8694.51	6985.07	0.193758	63743.1	382.354	91.28	23.1707	12751.4	40.2969	9.20156	147.107	3.48476	0.121739	10.686	3.2189	2459.56	2694.09	12.0809	66405.6	5.75312	0.194937	4.80038	37.112	429.883	18828.7	505.974	48.8961	0.398412	347.963	1463.22	0.616741	0.194904	19.7559	11.5374	6.15026
TCGA-AA-3710	2.24932	0	6.21344	360.532	4.07145	135.284	0.217962	4685.27	11.19	71.5376	4.08133	573.28	53.6982	0.113313	22286.1	10038.5	0.122824	244844	900.34	334.919	165.713	8240.19	75.6748	17.6463	181.886	13.4149	0.0797963	5.90464	0.22441	1096.21	5528.87	19.6877	223925	2.23612	1.91668	0.151908	54.1614	629.041	19459.5	25.5838	274.651	0.23022	91.4349	1329.69	2.32878	3.47571	19.3562	8.0042	4.20364
TCGA-AA-3495	3.08767	0	188.873	1214.38	0.237447	98.4959	2.18964	1291.65	0.241504	77.0592	7.63324	419.255	21.4627	1.87612	11320.5	6859.55	1.90979	252516	882.358	237.654	19.6355	26662.9	71.6256	8.10897	217.871	11.5598	0.0794685	4.08746	4.00006	3581.17	2859.3	15.8124	110789	2.22926	4.98657	0.151215	29.2383	291.809	36200	536.655	108.426	0.229054	149.056	1181.27	0.322427	1.9121	19.3033	15.3815	4.19117
TCGA-CM-6675	0.419178	0	82.413	588.519	2.30856	51.8224	0	516.367	8.00009	32.2643	17.6371	347.056	28.6957	3.98369	2314.76	21227.8	1.85141	130333	956.034	144.113	26.1821	35504.2	49.3769	22.5745	261.233	6.62176	0	6.71552	6.79935	2512.91	2641.9	24.9547	113194	8.03118	3.93031	3.80409	40.2837	326.32	103292	200.953	556.29	0.461145	284.146	981.747	0.457382	0.514334	22.6744	5.97253	38.1295
TCGA-G4-6309	4.31233	0	14.3888	1555.85	4.7966	48.195	1.54164	651.535	0.727956	23.2481	13.0159	392.504	19.2507	1.61346	3996.48	13824.7	5.8883	112092	547.772	167.259	96.7731	22925.5	160.999	48.4063	120.632	11.2651	0	3.97136	0	5712.57	1496.22	52.336	112985	11.3848	4.16466	3.25804	41.8054	311.268	27571.2	641.196	695.509	1.5371	199.432	686.166	0	3.30703	33.1019	17.7387	37.4136
TCGA-CM-5868	1.16712	0	140.171	564.973	4.41162	69.6712	5.13126	3061.42	3.08695	18.3997	5.0679	1084.25	6.23501	0.561011	2861.26	16176.6	0	163186	1951.65	319.349	11.3598	11850.6	98.5573	46.3097	125.378	8.91163	0	0.497998	0.502484	2856.24	1165.91	22.9287	248360	0.499794	0	1.20144	41.5495	228.338	31847.9	738.052	149.043	0	587.62	693.045	0	2.65767	16.6048	6.92213	14.1573
TCGA-EI-6881	1.36712	0	36.3524	2128.37	2.02278	103.996	6.05656	577.533	4.04099	39.3796	6.05849	510.894	5.05273	1.01092	12227.1	7754.24	1.0112	232778	535.126	479.587	32.3109	13774.9	156.493	10.1005	144.383	5.05156	0.00118867	15.1364	6.05713	5805.57	2126.36	7.07211	161658	17.151	2.01864	0.00202625	58.5594	328.144	24260.3	424.061	194.866	0.00275289	886.478	743.116	0.00344236	2.01864	13.1278	10.0985	8.07909
TCGA-AY-A71X	1.61096	0	133.349	2833.54	3.25872	144.719	0.291608	641.733	7.85035	41.2362	1.74756	665.711	3.17281	2.61431	4209.16	13264.2	3.14729	410888	701.681	198.418	65.4727	31130.9	22.1484	8.05335	180.613	22.8394	1.57775	4.25637	9.01996	4960.96	7999.27	14.8756	139101	11.0109	0.346021	1.90087	62.8835	285.031	75917.3	991.819	174.659	4.30254	731.795	1052.76	0	0.87412	33.9161	19.6328	12.7131
TCGA-AA-3514	0.0849315	0	340.277	887.037	5.3578	77.569	0.182029	686.544	2.02273	68.5764	3.71033	807.675	17.8327	0.0968028	5393.44	7183	1.76509	154664	672.368	174.458	63.0129	25613.1	107.287	17.7743	49.6053	17.2769	0.0686586	11.9384	0.18715	2319.38	2067.79	14.3889	118822	0.196398	1.76699	3.37282	61.4581	735.244	28300.2	63.706	165.52	5.31718	364.342	609.022	0.264528	0.105262	12.4997	5.55354	2.06123
TCGA-AZ-4616	0.427397	1	9.16051	512.317	7.47778	101.806	2.84323	2409.18	4.85406	27.9789	9.03537	698.302	21.6238	4.46331	3564.26	8910.05	0.893784	59659	1086.37	170.833	24.0671	17264.6	126.147	32.214	146.259	5.77575	0.409591	0.295499	1.29097	2877.39	1952.08	28.0561	151938	5.92033	2.60594	1.38723	30.9945	494.716	38490.3	400.249	194.213	5.94738	707.532	606.797	0	0.892632	14.7433	5.74383	7.80742
TCGA-F4-6703	2.98904	0	1.39762	84.9771	8.92092	215.694	0.074307	3392.28	7.68667	14.2721	11.4194	1091.36	12.967	1.3045	6858.52	29931.4	0.0456911	98745.5	2560.43	677.214	18.1052	10572.6	155.413	116.057	194.071	2.6862	0.0309316	2.66713	0.0760678	3338.62	460.368	14.2595	352180	2.65957	6.06171	3.7701	42.4596	840.601	20007.3	19.4075	221.1	0.0776364	1813.03	542.594	2.69552	1.31451	11.6467	3.97251	14.0837
TCGA-D5-6931	1	0	19.409	995.482	2.04946	96.9964	1.02851	1287.49	5.1082	46.9702	2.04957	596.27	14.3019	0.00346358	9621.93	10049.7	0.00370113	193362	1096.56	420.648	40.8403	29882.7	64.3287	13.2801	149.068	4.0918	2.0345	7.14669	5.10556	5957.54	3157.96	8.17763	188767	21.3996	3.0554	4.07578	23.4908	333.874	36830.6	233.818	224.619	1.02882	353.27	856.623	0.0074773	1.02433	29.5997	13.2738	14.2894
TCGA-AA-3875	1.50411	0	120.557	1264.38	2.59338	106.719	2.57714	986.959	8.73698	119.082	13.6092	277.596	16.4089	3.61156	19348.3	11245	0.0413216	266696	705.699	212.262	46.4317	11233.8	47.8046	22.6287	164.477	17.4648	0.0280435	8.74522	3.80989	1471.65	3283.38	28.933	135729	1.34929	0.0415222	4.8753	43.9721	726.895	11683.3	439.483	108.067	0.0698294	195.97	641.663	0.0903499	0.0415166	12.6166	5.11932	6.34767
TCGA-AA-3517	3.24932	0	112.48	2376.5	2.34493	88.3794	0.0393941	1101.69	12.5295	94.0395	0.0424791	740.19	9.24453	0.0231415	20011	13924.5	0.0247948	681503	527.93	263.962	39.0237	46298.4	37.9302	8.09531	91.851	14.8802	3.31549	17.049	4.60273	675.985	12402.5	24.1415	109507	2.34397	0.0249116	1.17902	35.6072	531.319	114553	324.801	110.215	6.86609	285.782	1013.29	0.0523336	1.16686	13.8	11.4944	3.49984
TCGA-AZ-6605	0.435616	1	57.7314	576.819	12.6009	116.418	5.57704	1433.47	6.77696	20.77	8.71096	695.765	32.0152	0	6481.45	15476.6	1.18398	126901	1671.4	258.557	31.3342	11500.4	94.1963	60.788	150.843	4.16646	0.566696	0	6.85027	2711.75	709.175	17.7113	173534	0	3.95733	0.499694	46.1548	591.178	28209.8	328.098	152.633	1.7069	440.272	550.377	0	8.22437	14.0899	6.01952	10.4537
TCGA-DM-A0XD	2.03562	1	65.9707	1365.88	11.3005	91.2931	0	1600	7.93668	51.9017	6.28728	689.173	12.4074	4.08449	3173.52	6900.57	4.64413	77315.6	971.103	132.614	47.2992	17336.7	31.2869	24.6467	149.579	9.39926	0	5.17113	1.39754	3866.66	3350.07	26.652	133852	16.9329	0.398158	3.25349	47.7462	331.628	37646.8	404.118	272.569	0	518.704	753.731	0	2.16278	17.8236	7.73302	9.94066
TCGA-A6-6649	0.89863	0	23.5778	927.682	4.9153	39.0947	1.50136	822.518	14.2181	23.0496	3.18428	1068.42	8.09822	3.63021	4966.85	14977.9	0.437113	175282	1140.83	892.557	26.9958	23720.7	183.462	25.4356	176.52	3.69761	1.13016	8.36327	0.933127	3218.71	1535.62	18.6458	164324	4.92321	2.2877	2.81636	99.4109	533.335	48227.5	181.825	138.754	2.05806	447.025	570.817	0	1.0354	14.3032	13.2614	7.6528
TCGA-AA-A02J	0.419178	1	116.957	2847.56	6.32469	75.9428	14.9449	380.975	4.83994	146.221	6.33554	429.874	3.41512	1.58281	2312.93	5233.75	1.60307	197316	426.748	110.83	31.6953	15247.4	46.0257	6.57035	104.411	1.81237	0.0558682	24.1393	4.7783	1783.68	5166.95	81.6313	42765.7	4.81839	1.60448	1.65986	12.8969	469.211	15486	248.222	46.0817	0.150394	112.426	890.961	0.202948	0.0847278	34.373	8.05936	3.38132
TCGA-F5-6861	1.23014	0	65.6894	817.653	6.02698	123.876	1.67662	909.448	2.27181	31.2661	2.89228	848.579	11.9177	1.17254	3480.48	7326.55	0.505142	106237	1101.66	549.239	16.1482	14429.7	160.264	22.9103	183.651	7.77197	1.95899	9.14931	7.99239	3926.39	1718.73	13.7235	196072	9.83679	0	0.483671	41.6187	425.134	19272.9	662.043	169.054	2.28502	324.249	411.146	0	1.1554	15.6504	9.57738	7.15463
TCGA-AG-4008	1.41918	0	81.7878	895.042	7.61923	104.655	2.20658	1188.29	9.78242	47.9836	2.21198	432.824	57.7184	2.16514	6031.87	6419.97	4.29356	94590.9	685.732	240.943	44.6907	5563.12	31.654	22.9026	75.2544	10.9026	0.0106622	3.29784	0.0248583	932.127	2637.11	59.9229	112248	10.8523	0.0155461	0.0184208	46.8823	1045.38	14869.8	164.654	228.925	0.0253247	170.102	759.853	0.0320303	0.0155441	4.39969	15.2562	3.30596
TCGA-AG-3890	1.41918	0	70.421	823.072	3.97433	93.781	0.0783965	1118.65	3.97996	63.8063	1.41424	587.356	50.6445	1.32113	18014.2	11623.4	0.0480771	239806	625.14	218.845	20.9378	10429.4	26.1811	11.8296	121.161	10.4304	1.28142	1.41597	2.68611	1327.06	4387.04	28.7138	101005	3.97069	3.74177	0.057915	41.7117	735.63	31972.9	436.27	115.991	0.081935	91.2963	1373.69	1.42651	0.0483067	14.378	13.0373	5.30555
TCGA-AG-3575	1	0	3.84793	219.177	2.88622	162.239	0.953193	1410.75	6.75939	49.2402	1.91859	1484.16	37.6631	0	11031.1	7975.91	0.959794	39617.9	1353.79	1926.56	271.533	23531.9	366.057	17.3725	77.2361	3.84936	0	5.78985	0	516.584	2467.12	193.25	141671	1.91894	0.959725	0	113.014	674.969	40832.7	2.88347	489.608	0.952711	268.429	374.642	0	0	2.88162	9.64875	0.951575
TCGA-AA-3842	3.08493	0	18.195	664.171	3.4199	55.5364	0.153699	673.957	6.52476	57.0064	8.04708	229.739	35.7532	0.0832629	7490.63	5482.7	1.64699	56173.9	343.639	305.972	51.9445	5490.9	68.493	21.2475	84.8324	6.66949	0.0594118	8.07471	1.82828	306.229	3384.87	50.3275	49002.3	0.165308	0.0903882	1.70911	58.5077	671.926	12117.4	156.504	78.3718	3.39969	158.117	400.568	0.219314	1.64849	8.36083	5.11718	0.190136
TCGA-AA-3864	4.41644	0	13.2298	2007.97	2.93541	73.0575	5.02278	1639.94	0.364162	82.3839	5.21597	374.218	20.4563	0.157447	10000.4	7016.98	4.14027	221313	622.338	153.53	47.4733	15520.6	38.2286	17.9008	153.028	5.47196	0.108882	0.369043	2.87387	1953.98	7571.67	45.0168	114343	5.17541	0.172578	0.215704	32.9835	669.175	29024.5	108.54	188.18	0.342634	161.128	1240.85	0.513723	0.172549	12.8797	12.6495	7.81552
TCGA-CK-5913	4.27671	0	2.30268	1316.1	12.2984	73.2072	0.0337318	2429.49	1.17379	41.6876	14.5213	463.884	11.3102	0.0199008	2333.91	12182.7	0.0213133	98034.4	1153.97	132.9	78.7088	34711.7	90.076	66.2552	218.374	9.02279	0.0146343	1.17417	0.0344738	6785.31	3345.99	14.6876	180989	4.52396	1.1429	9.88676	50.663	179.062	65810.7	220.713	470.449	43.2041	682.195	761.082	1.1772	3.32288	32.5763	24.6906	79.2021
TCGA-AG-3584	2	1	38.2791	751.381	7.16391	163.904	5.3798	1502.27	2.08224	120.336	8.84726	913.554	32.5027	0.101266	10010.1	5993.06	4.75949	130135	677.3	114.099	16.5653	20018.8	29.2466	11.1339	191.266	21.0994	0.071684	12.2141	10.3242	2878.24	3919.89	11.1852	121316	0.206933	0.110198	0.134938	34.4962	994.207	34474.4	168.273	133.824	0.201967	85.2444	1020.09	0.280158	1.80683	11.0623	19.617	3.90535
TCGA-D5-6898	0.627397	0	349.429	775.003	4.92697	66.417	4.40864	854.282	2.61842	34.2312	3.76626	827.816	13.1326	0	4421.68	7569.94	0.438762	46001.3	902.625	293.273	15.3424	16631.5	94.7974	5.89836	208.59	12.2342	0.48862	8.38231	0.936097	6160.37	1026.11	32.0878	179067	0.930673	0.438149	0.416154	27.5792	255.447	23193	426.878	251.809	0	898.659	707.414	0	0.438166	14.8991	21.8259	0.919941
TCGA-AG-3574	0.249315	1	20.1108	1896.97	0.289952	123.701	0.263293	304.839	2.54721	65.1794	0.293113	309.121	7.03615	2.05881	6472.72	8396.3	2.10169	208192	250.492	102.672	90.0601	14508.2	78.4329	7.01824	57.0072	12.9106	0.0930069	35.2349	6.39089	922.083	14115.2	134.386	28935.6	0.286631	3.77024	0.180308	24.3243	946.743	20350.5	306.801	70.0561	0.279035	139.619	865.088	0.403715	0.145507	15.3821	4.78827	4.73811
TCGA-AZ-6608	0.161644	1	443.848	1980.77	1.72037	34.3438	14.196	329.125	2.20826	30.5414	13.3796	569.316	8.89244	0.876822	2121.94	9459.94	1.40445	283017	664.848	226.981	90.34	17274	101.799	10.3577	114.157	17.0267	0.390765	9.75639	2.23423	6033.18	3700.87	12.2562	40456.1	4.72607	1.40263	1.33759	32.029	255.724	33458.3	467.613	279.115	0.279225	265.842	994.387	0	0.858017	20.1883	17.3839	10.0504
TCGA-AY-4070	1.3589	1	16.6577	1010.89	2.42838	93.5247	2.41744	1147.02	2.43028	67.4602	3.59965	1054.61	112.025	0.0284102	7491.5	5334.9	2.3391	176891	461.704	165.779	9.55233	45158.3	305.022	2.44781	132.597	5.97196	0.0208033	9.42467	0.0498054	2666.86	2063.2	292.376	66377.1	7.08416	4.58446	0.0364609	24.9217	660.448	47828.8	219.052	39.1481	0.0507851	195.377	1094.87	15.4609	1.20627	22.4653	3.62695	2.44242
TCGA-AG-3742	0.0821918	0	345.202	1605.66	10.4297	84.2886	9.93327	1400.72	9.14149	51.1513	6.631	501.143	19.1637	1.16909	7288.08	13449.6	0	173457	676.478	190.259	14.8972	86012.3	59.5288	46.6494	133.093	7.13581	0	3.49682	6.69891	7386.72	2803.24	25.1948	151743	7.28128	0.502577	0.481646	76.6872	280.621	255034	475.329	117.961	0.448889	479.6	895.266	0	1.15191	15.6109	17.5509	13.9364
TCGA-CM-5861	0.917808	0	3.17025	1513.02	4.01865	42.9682	0	1671.37	12.2986	23.474	2.37072	736.585	3.97501	0	1839.38	14454.3	0	54507.5	1235.28	201.354	13.7265	34195.5	142.192	41.5077	99.0265	15.4881	0	1.55084	0.74144	4016.81	2229.24	17.7959	205631	9.82618	1.61955	0.76113	52.7942	315.052	66101.6	14.5384	622.458	2.37633	566.913	622.857	0	0	20.3121	10.5251	17.1355
TCGA-DM-A0XF	3.18356	1	133.305	1706.67	11.5211	62.056	4.17099	1914.48	4.48217	70.7469	11.9081	904.021	36.1687	1.54931	3092.36	6734.42	2.44767	182230	1304.05	331.55	25.1825	6139.24	134.649	26.5092	99.7132	5.963	2.24422	6.50598	0.908143	6036.57	1380.47	88.2408	127992	6.56277	2.44376	1.42394	17.4106	297.161	8793.9	247.569	191.67	0	413.346	473.476	0	1.05701	21.1822	11.4461	7.55214
TCGA-F4-6807	1.35342	0	37.9342	677.227	4.85975	97.0027	0.239881	1121.58	9.13041	15.47	4.37799	1165.47	19.1561	0	6567.46	18244.7	0	115993	1523.54	462.888	18.2099	23737.4	152.994	60.3746	115.331	2.91503	0.349128	2.03381	0	2183.48	864.485	23.1912	184686	2.04541	1.29285	2.23685	53.9336	401.055	45996.1	484.682	201.239	4.8931	606.625	434.637	1.55977	1.29291	13.3583	10.69	6.59202
TCGA-F4-6805	1.3589	0	25.8728	493.464	1.62246	167.146	0.705799	1807.07	6.40295	19.9326	12.7693	1251.67	34.8697	0.317514	4477.42	19687	0	98851.8	1078.63	352.539	31.5328	16289.4	134.013	43.3822	147.108	6.73604	1.47964	2.08461	1.6373	5010.91	1728.87	14.4429	187017	4.49321	0.804315	2.28905	41.6393	551.02	29816.1	163.407	383.64	10.9124	1107.81	426.103	2.05409	2.40475	16.9144	12.8026	14.3351
TCGA-AA-3519	0.756164	0	27.199	740.772	5.44202	48.5849	2.01887	1035.85	3.7773	110.39	8.7726	309.774	65.4873	1.76207	8229.8	6961.85	1.79031	475815	510.058	116.602	37.6186	26830.5	75.2703	26.825	102.168	5.60531	0.0705825	12.113	13.4568	1631.59	4181.86	7.51139	106182	2.05011	0.108404	1.87083	62.4578	724.149	35607.8	986.692	71.8854	0.198228	84.4423	772.816	0.274417	0.108388	16.1884	14.3003	10.7512
TCGA-DY-A1DE	10.7726	0	79.6523	362.661	4.2803	73.677	0.920165	2251.17	10.0007	34.2809	2.01622	1429.37	29.4781	0	4526.42	8969.44	1.02036	116082	1274.51	248.568	30.5149	15450.7	82.4605	22.9064	131.092	8.67663	0	0.367892	0	2196.21	1948.63	34.9262	172696	3.71713	0.427378	0.977841	104.813	348.549	48088.3	526.827	86.712	0.913901	373.746	882.565	2.53076	1.63274	11.9036	8.62622	6.43402
TCGA-A6-6650	0.761644	0	108.951	1574.38	3.96245	25.3199	2.79614	372.652	5.15686	28.2539	16.1381	834.422	9.67514	0	1139.22	4765.1	1.09979	92251.2	578.566	190.644	19.5638	15635.7	52.6265	9.68747	200.138	14.0022	1.88385	9.99158	16.9576	3377.65	3725.6	51.1162	70865.4	1.5786	2.40329	2.31866	34.693	166.814	19132.8	629.808	171.002	2.17732	512.074	922.554	0	2.40335	25.0379	12.7299	9.22982
TCGA-AA-3680	0.917808	1	118.735	1791.42	0.381314	45.423	0.34286	1346.73	3.10221	68.4152	3.09463	461.676	13.7837	0.165759	18502.3	10482.9	0.180794	562794	617.105	242.763	44.6995	42886.7	32.3261	8.56689	105.823	10.6027	0.114257	7.8056	3.01386	630.586	11636	13.848	102722	0.376479	0.181877	4.57555	65.497	513.868	94375.1	482.311	74.4747	16.3096	413.795	753.892	0.555131	2.43307	5.91713	3.27621	3.23661
TCGA-DM-A28A	2.20548	1	173.212	500.374	2.9641	107.849	6.90067	1257.61	5.28344	22.6825	7.62138	533.068	63.9978	0.713638	2661.75	9541.63	0	195939	772.312	216.381	21.9451	22392.2	96.4443	37.2935	179.252	8.31312	0	2.18928	2.97716	3496.48	2988.39	8.24342	140817	2.96631	0.707167	3.07746	54.6949	325.736	60113.2	737.514	82.6819	2.9716	1166.89	384.943	2.93041	3.13575	5.97555	10.5913	11.3974
TCGA-DM-A1DA	0.624658	1	1.81402	1761.79	1.16511	107.51	10.0347	1047.55	1.16353	120.811	5.8389	236.341	4.40047	1.28138	1924.4	6036.13	6.39398	196283	618.183	82.5805	12.8795	35632.5	27.8579	10.9421	147.871	20.4354	1.34696	10.5564	1.83447	8012.69	2623.56	25.9691	64691.7	4.50259	0	6.93043	20.0571	210.297	57879	268.304	152.384	0.517108	917.028	1004.66	0	1.26547	30.7969	12.3495	25.1274
TCGA-D5-6535	1.26027	0	92.6994	1007.58	12.086	94.7133	0.00207951	1734.05	6.046	16.1248	3.02508	650.9	6.04895	5.0294	3123.51	13854.3	0.0013433	222871	1108.34	204.542	14.1093	42999.6	42.3215	50.3733	183.379	13.0976	2.01251	0.00225817	5.03817	6531.15	1480.14	27.2066	190801	7.05235	0.00134934	3.02167	50.3792	213.611	96962.8	455.428	418.14	1.01041	628.729	592.461	0.00270082	1.00881	7.05606	9.07006	11.0834
TCGA-AY-6197	1.1589	0	20.7914	1945.9	2.50505	49.9756	2.49173	1394.7	1.29883	23.2129	7.28688	231.33	11.043	0.0331472	3125.36	21583.4	2.39751	119758	739.983	115.708	52.2844	21146.7	56.0501	37.6526	136.33	7.35025	1.20658	3.71069	6.0662	6526.63	2586.18	4.96676	107903	2.50354	2.39839	4.74942	32.9148	239.831	49096.4	183.86	385.62	4.88799	635.191	817.846	0.0768001	2.39837	21.8824	14.5974	13.3542
TCGA-AF-3911	1.47123	0	205.439	885.896	3.83622	35.9436	6.28635	1265.44	6.61588	47.5496	6.62478	1144.8	22.8232	0.293988	4787.86	11160.6	3.92319	272887	876.268	170.131	38.3578	20592.7	74.0225	24.6814	71.71	6.46652	0.338322	6.60098	5.29705	3761.7	1981.04	12.1101	194195	4.77568	1.26432	0.719875	69.895	342.711	35126.6	396.589	153.889	0	466.876	1047.16	0	1.78101	16.265	19.5942	12.8671
TCGA-AA-A03J	3.4137	0	98.2607	649.251	5.48766	100.922	1.48385	1611.87	10.7557	65.4484	1.49734	443.322	32.7273	0.0526865	6567.62	6526.78	3.87733	190094	673.758	234.635	44.977	8606.45	53.304	15.1086	132.329	8.24508	0.0381288	0.102926	2.8215	2569.28	3035.63	19.2218	109299	8.10617	0.0569549	0.0684806	21.9577	452.783	17995.5	283.766	56.0772	0.097631	174.702	586.488	0.128151	1.3947	13.7101	6.93522	0.112999
TCGA-EF-5830	0.290411	0	28.9882	1663.29	2.82547	42.1084	1.35877	1588.26	3.56351	41.4202	1.34903	777.374	37.8864	6.26657	14285	11146.1	0.667303	210986	912.751	200.819	2.06557	136614	84.4035	4.2435	179.086	7.95503	0	2.08144	8.86335	4135.9	2666.93	23.9405	99412.1	2.82783	2.2214	2.9486	34.1451	248.11	246095	1301.87	128.761	5.82731	438.189	823.948	0	3.01284	13.7755	13.8278	8.6948
TCGA-AG-4005	1.16986	0	115.506	1143.82	8.5761	134.474	1.97018	684.083	2.00873	49.0959	0.197786	680.397	45.2314	0.0957384	6287.2	7226.41	0.103549	114106	572.107	201.33	31.6111	19454.2	71.8581	12.5028	73.7322	10.5222	0.0679354	0.201233	0.184806	1710.64	3738.98	19.5013	98547	8.55547	0.104106	1.8316	42.0709	1064.31	41242.9	154.233	108.681	0.189334	133.246	961.832	0.260855	1.75749	8.99941	22.3854	7.16716
TCGA-AA-3870	2.49863	0	8.09727	524.204	5.147	143.448	0.31753	1712.09	2.92103	27.855	9.50897	385.184	12.9755	0.15568	8389.94	5023.15	2.32493	68150	412.529	211.321	27.6521	29358.6	111.519	17.7179	82.4007	10.0317	0.107736	20.2294	0.328181	472.19	3002.81	17.9181	78877.4	7.29461	0.170603	0.213101	30.2055	531.009	59027.3	228.866	176.354	0.337851	174.31	464.564	0.505181	0.170575	12.749	12.5254	0.416357
TCGA-AA-3511	0.580822	0	245.204	1261.9	6.49566	36.2176	2.25282	1020.24	8.6355	34.6586	16.0841	650.315	28.3085	1.16266	4041.24	11997.9	0	346304	1200.41	260.068	36.4171	3617.7	97.2485	32.5294	197.466	3.40696	0.772219	6.45674	2.24036	4357.66	2338.48	17.1954	139319	8.68982	1.13405	1.07075	35.1198	553.187	7753.99	854.197	73.9059	0.977411	584.527	992.471	0.173799	2.09788	22.3683	12.1002	10.0959
TCGA-AA-3972	4.24932	0	54.2993	1851.13	7.25394	120.46	7.27537	1547.71	3.59657	45.2609	3.59722	323.268	20.8049	1.8185	13824.4	5598.52	0	194658	571.418	217.325	27.1451	12239.5	28.0319	16.2756	65.1668	5.40352	0	3.59547	0.870528	1137.42	3751.09	22.6111	113413	14.5883	0.888208	0	36.2047	657.504	29084	337.773	119.513	0	104.103	865.771	0	0	0.866815	13.5823	2.67803
TCGA-F4-6855	2.95068	0	50.0098	295.9	8.53471	76.2686	0	1079.14	4.5798	31.5247	3.79614	1007.55	28.5001	0	3129.57	7633.71	0	111749	1584.99	564.413	13.7782	6144.37	94.8071	34.7465	144.131	13.9202	1.58942	3.00863	3.02675	1520.03	2305.56	31.5664	310312	4.58891	3.17956	2.31075	33.8614	416.227	21192.2	163.32	251.341	0.683141	700.828	528.735	0	0	18.4948	6.86245	8.44241
TCGA-AA-3980	0.663014	0	82.3355	1277.93	4.12851	124.06	1.72587	1517.72	4.52339	128.79	3.71193	386.757	15.6659	0	18388.1	7477.66	1.07047	126461	490.577	212.118	29.3083	14870.6	45.4802	7.86989	125.016	26.2801	0.726485	22.8565	0.530354	914.69	3768	32.4455	79938.8	1.70151	0.62646	0	66.0066	1073.24	27416.8	157.774	295.796	0	81.0568	1087.84	0.149386	0	13.0323	14.3463	7.61907
TCGA-A6-6654	1.09315	0	19.5723	279.178	4.99963	115.79	1.1811	2143.89	4.98439	14.9686	9.39311	911.204	16.882	0	6302.35	19302.3	0.311616	77138.9	2023.38	576.753	17.3129	9263.01	185.788	69.502	238.158	3.94251	0.911806	0.249759	1.17578	1734.96	574.747	32.6584	265708	2.58914	3.5313	4.97307	54.4423	484.138	23846.1	244.19	247.246	2.5997	962.013	497.82	1.61202	0.811074	15.6053	4.85822	8.20539
TCGA-AA-3939	1.08219	0	172.054	904.066	2.72426	72.5066	0.29133	513.016	9.03154	51.4364	13.0668	233.529	34.8686	3.86309	17619.4	7381.78	0.15774	223550	333.666	407.349	93.9923	8884.35	79.399	18.9081	86.6208	0.378547	0.100757	13.158	0.300801	324.387	4658.16	21.3965	68126.3	8.9408	2.22065	0.197415	32.9485	600.767	18643.9	172.942	37.8938	0.309384	219.421	394.168	0.455258	2.22055	2.88173	9.59902	2.83339
TCGA-AA-3549	1.75068	0	7.06871	392.08	0.75987	95.1892	0.658216	876.556	0.781316	73.3058	0.77262	381.213	64.9993	0.273831	6021.98	5142.29	0.302148	289590	491.887	54.733	22.414	14458.4	59.2341	26.4187	132.398	6.34658	0.181655	9.67945	0.68867	2526.42	1683.49	7.07396	104173	12.9706	0.304214	0.395672	22.6386	375.236	24449.7	600.43	91.2608	0.717014	327.716	596.905	1.34947	3.74761	25.3977	11.1603	0.975469
TCGA-AA-3930	0.167123	1	23.7002	1222.41	5.53566	103.918	2.32042	2537.77	5.52942	139.045	3.11016	383.069	34.9157	2.4353	67286.2	9966.53	1.58005	161396	771.014	132.391	49.2143	47311.2	24.4961	6.2541	44.3288	5.48721	0	13.6356	0	1964.05	6078.91	20.5542	87117.7	0	0	2.38117	39.6287	1582.18	90141	32.4299	139.564	0.714276	153.804	1573.97	0	0.749905	9.44988	5.47536	0.709157
TCGA-CK-4948	8.53699	0	5.55834	585.8	11.2145	98.7216	15.0074	2578.98	0.90472	54.9432	11.2117	670.57	13.0122	2.82018	2768.91	16154.5	0	62214	1539.57	281.263	48.4403	24940.9	117.362	60.6168	174.169	14.9199	0	0.904563	1.83961	3446.03	1527.4	18.602	171626	3.70921	2.8145	2.80059	46.5636	244.923	44860.9	231.883	219.805	0	474.067	540.169	20.4669	6.62472	16.7582	26.127	11.1769
TCGA-AA-3534	2.41644	0	411.546	753.507	5.55594	100.575	0.196254	1550.36	2.11148	165.141	2.1088	925.015	5.85426	1.79447	7645.87	6382.77	1.82423	299013	886.793	203.172	34.8371	64471.1	91.4649	16.6699	55.2034	28.2059	0.0731429	2.11596	0.201888	2389.75	3409.75	24.0077	111866	2.10041	0.112579	1.90932	98.0493	535.658	81765.3	510.088	42.4389	10.5006	80.8368	1286.82	0.287851	3.33349	12.9837	5.77838	2.15562
TCGA-AG-A02X	3.41644	0	26.64	2272.54	3.68796	58.071	5.23587	724.073	0.199941	78.715	0.198661	354.306	9.08657	0.0961034	3564.94	5690.74	3.22681	291452	533.025	129.995	5.59732	22241.4	24.8784	12.5295	65.1461	3.78321	0.0681835	0.202127	14.807	1204.31	6496.07	33.4006	70618.3	5.32519	0.104508	3.36166	42.159	284.155	41698	12.583	226.016	0.190162	112.509	1040.92	0.262112	1.76073	14.1598	12.3333	7.18218
TCGA-CM-5341	0.747945	0	990.846	1313.22	2.19596	149.493	0.0225672	2548.37	6.50293	55.2674	5.42691	954.561	155.714	0.0134288	13099.6	9524.07	0.0143693	72053.5	1908	472.379	28.1907	25976.1	97.5171	23.8436	137.615	9.75856	1.08238	8.65427	3.26907	1243.91	3045.76	40.0909	205790	1.11489	1.09561	1.10226	43.3499	601.337	42315.4	400.913	139.793	0.023484	180.98	862.479	0.0296745	1.0956	13.0209	11.9275	1.11758
TCGA-A6-5656	1.26575	0	73.1358	360.132	0.753514	101.976	1.58424	778.754	7.41444	8.96349	3.23724	3014.59	19.688	0.791328	414.412	3285.42	0.78663	51682.3	717.919	469.659	13.9058	17034.4	177.764	11.4474	207.289	3.21838	1.68769	4.90121	37.9299	13771.7	592.869	108.832	96971.3	2.4079	0	2.47174	28.7293	45.1496	29400.9	802.756	544.709	0	1287.4	823.212	0	4.24563	71.1761	6.51881	14.0169
TCGA-CM-6163	1.16986	0	200.247	790.195	5.09812	64.4379	8.1876	2553.52	7.3487	21.8795	1.36161	731.604	13.0912	0	5209.28	20463.7	0	124036	1712.67	340.897	16.7561	9659.85	98.2324	37.4789	166.42	4.30041	1.51504	1.3601	1.36825	2509.32	980.023	49.1626	199234	1.36343	0.673526	1.41778	36.599	205.89	28117.7	330.554	312.418	1.36576	451.592	635.529	0	1.44874	15.3566	8.72929	13.9825
TCGA-D5-6541	1.29863	0	280.242	1972.11	3.92406	130.388	0.819141	2593.31	4.44033	14.9212	1.31612	1890.69	1.80272	11.449	2173.65	19665.2	0	91299.2	1241.3	328.228	10.8871	45571.4	140.05	33.4333	136.788	10.0686	1.63984	1.82569	1.32824	3025.7	2489.37	12.9157	182477	2.87746	1.48964	6.61629	39.8111	170.966	99064.6	650.511	130.146	0	461.561	584.616	0	0.371005	15.0728	17.7794	4.87775
TCGA-NH-A8F8	1.4	1	28.3502	1769.66	6.41273	71.8465	1.80133	2255.72	6.39342	31.3669	0.294481	1041.62	6.66839	3.24557	13294.8	3047.37	2.02125	208623	1329	220.694	12.0994	21914.8	69.8791	10.1491	110.29	6.26444	0.988832	2.2754	2.30517	4464.81	4275.5	26.9848	179962	24.9506	1.4475	0.847191	36.8635	434.675	28973.5	489.434	132.949	0	1033.77	692.922	0	0.354536	18.2196	16.3321	4.24694
TCGA-AA-A01T	2.75342	0	505.091	1152.97	11.245	94.4653	0.160047	530.355	6.63533	102.354	3.48873	328.249	140.351	0.086339	2799.72	6395.86	3.09149	337331	358.079	124.509	16.82	38658.5	25.1461	8.5532	89.6589	9.9857	0.0615217	1.89128	6.53609	1699.78	4452.46	31.5833	91226.9	1.88024	0.0937665	0.114181	13.5431	253.677	82761.9	675.659	78.1267	0.168316	281.775	1404.38	1.92988	0.0937526	15.0107	8.45404	5.18075
TCGA-EI-6508	1.74247	0	152.948	1627.37	1.69487	88.3818	0.468206	1308.54	3.5766	40.4262	5.48612	874.46	79.1028	1.19591	3417.77	11284.2	3.95054	397642	1034.72	237.564	31.2471	48751.4	72.9972	22.679	117.823	8.5366	0	2.31427	13.337	5382.51	3693.04	12.1126	142891	0	0	10.0206	65.1824	190.199	89029.6	829.21	112.863	1.07799	162.566	1256.51	0	3.24594	14.6728	9.11938	18.6335
TCGA-A6-2676	1.22466	0	5.06971	313.401	0.30926	45.8171	14.2175	5964.63	2.66192	176.954	4.75003	234.048	16.2922	0.140348	18195.9	6698.61	3.87392	145756	976.998	238.272	40.8172	26185.4	45.8037	2.80219	239.736	2.75009	0.097726	0.319035	0.289222	3139.54	5895.05	27.4991	159956	0.305637	0.153505	2.30779	16.4037	553.01	44160.6	23.2241	237.845	0.297358	507.58	1004.07	0.434631	0.15348	20.3476	7.18736	15.5037
TCGA-A6-3807	0.912329	0	75.2536	1001.68	10.1964	128.739	5.68433	2435.11	1.19263	85.4245	1.19238	529.92	55.7521	0.0219503	23989.2	10263.8	3.35599	145366	714.519	324.769	51.2519	9705.48	34.2456	22.8053	91.2065	9.13322	0.0161248	6.83929	1.18947	1446.13	2086.53	101.229	145908	6.82746	1.15803	1.16947	70.6056	1279.5	17717.5	143.645	71.8505	2.32327	76.4152	1042.66	1.19653	2.26085	6.89221	8.01604	2.33642
TCGA-AA-3664	4.50137	0	37.0264	728.482	0.817544	36.8807	0.704488	728.696	10.2724	74.9312	10.21	124.406	1.44842	0.287592	4543.35	5090.34	0.317762	420274	443.838	25.4343	77.8726	27820.6	19.6166	1.38899	157.111	6.90927	0.189954	14.3404	0.738229	2315.76	2385.5	7.83014	76949.8	17.5656	0.319966	4.41095	30.4289	280.722	29938.8	373.174	437.046	20.7724	182.192	837.753	1.49966	3.94806	17.7574	26.0917	1.06155
TCGA-A6-6140	0.975342	0	506.086	1493.68	2.32738	79.5241	1.83663	560.585	3.35665	81.7369	12.3522	288.195	17.8685	0.927151	4136.2	10546.9	2.64497	192975	537.095	181.597	35.4965	21594.1	27.8145	18.4162	212.439	11.5333	0	4.39144	8.2058	4220.08	3009.21	19.8526	65049.3	1.30467	0	4.81884	45.5245	286.746	55389.8	1176.78	48.3362	0.307682	185.566	1115.68	0	0.365202	30.7964	20.7225	11.0158
TCGA-A6-5657	1.00548	0	5.2092	649.416	9.35257	110.361	0.366626	1412.72	3.66031	28.4929	9.33629	1420.62	5.1968	0.429569	4142.88	15245.5	0.420392	59271.3	1701.85	195.657	18.2163	38558.6	117.981	30.342	117.816	3.60466	0.470975	0.360089	0	3038.54	446.538	31.8359	206195	1.99608	2.86092	2.14577	42.1276	316.816	59811.3	401.788	204.987	0.363319	700.666	479.591	0	0.419789	20.0291	9.63706	5.80983
TCGA-AA-3869	2.25205	1	226.876	1456.84	3.17251	135.226	0.355316	1413.69	3.19287	221.105	0.400635	366.941	61.1258	2.4176	17210.9	6151.44	0.186202	259672	635.365	276.957	14.2672	28160.3	33.2896	14.1024	81.9894	8.41804	0.117388	21.7074	3.09818	1674.68	7234.52	30.1735	61913.2	10.1478	0.187325	0.235241	54.1791	447.86	69975.8	650.771	219.677	0.379088	128.292	827.664	0.580327	2.48437	6.09819	6.00785	5.91129
TCGA-AA-3510	5.33151	0	48.2005	3016.8	7.89949	111.84	3.30847	2190.99	1.81149	75.0292	1.80983	236.814	20.9296	2.97019	17276.6	12594.3	5.71341	237682	1113.94	211.13	35.2298	14419.7	17.8605	6.65217	131.143	18.856	0.0572638	1.81426	4.83182	2180.2	19512	25.7303	112238	1.8046	1.62175	0.105648	55.8918	511.449	29069.4	168.08	75.3702	0.154766	139.313	1754.4	0.209333	0.0869481	8.20742	15.9233	12.7234
TCGA-AZ-6600	1.00822	1	7.03155	489.725	8.44624	62.7094	0	1179.94	4.93031	16.4811	5.5156	635.529	8.14236	0.450003	5600.23	11710.6	0	166599	1235.15	175.018	26.577	17835.2	112.936	40.7953	118.914	3.71899	2.49285	2.62372	0.940044	3987.74	1775.42	12.0393	207689	7.87398	1.04217	4.71125	38.2876	516.047	40850.6	259.536	133.901	2.07082	461.571	529.256	0.381074	1.66537	14.3789	8.21854	9.97977
TCGA-3L-AA1B	0.956164	0	179.431	1584.32	9.28249	109.928	1.33902	835.006	9.78997	38.3501	1.83653	2060.01	5.85022	0.383088	3911.79	10199.2	1.49668	232397	946.566	330.221	9.90498	29750.1	131.82	11.4638	123.491	13.2428	0.425818	1.31862	7.7583	2480.58	2926.31	77.8883	192238	1.32463	0.922462	1.43008	57.2824	494.297	93889.2	1100.07	113.796	1.84778	491.326	486.55	0.81025	0	11.5129	18.8762	6.44959
TCGA-CM-4743	0.50411	0	13.4854	624.542	8.92034	99.6101	1.1609	2350.21	1.16462	68.2622	3.39093	510.376	12.3584	1.13154	9335	22963.1	2.22341	95905.2	1057.61	561.749	145.206	31113	218.108	11.2364	123.13	12.3013	0.0139024	2.28096	1.16198	6271.76	2726.33	5.65046	254209	2.27829	0.0203289	3.33264	25.7817	449.919	68484.3	29.1521	165.656	2.27649	166.806	1156.08	0.0423008	6.54	11.2253	18.993	17.8499
TCGA-T9-A92H	0.991781	0	325.21	1662.89	5.55194	156.641	11.0198	706.632	3.21728	102.485	3.79843	359.653	16.6135	1.06655	3027.6	5975.51	2.95962	103379	427.815	312.875	41.3465	16912.8	27.178	4.82727	94.2929	19.8384	1.81668	10.2088	21.7793	7894.86	5274.08	54.8844	153187	0.386765	1.04849	1.00746	33.9752	339.038	35714.2	378.734	178.749	0.388115	330.688	1117.55	0	1.67435	18.995	13.9687	8.30621
TCGA-AG-4007	0.0849315	0	567.419	1898.82	4.51863	202.055	8.62938	846.949	11.5776	56.1999	4.52472	368.162	106.858	0.066571	7531.03	11927.5	4.12192	143012	761.172	332.506	23.7884	42983.8	44.5155	10.5287	127.17	6.04794	0.0478645	11.5981	276.084	1498.7	5209.15	31.1185	85842.5	0.128718	0.0721031	0.0871512	22.3474	1197.93	105293	673.758	93.2843	0.125954	80.0294	1734.58	0.167792	0.0720928	16.3084	17.6408	3.14211
TCGA-AZ-4323	0.117808	1	30.873	288.979	8.954	71.9315	31.7426	825.476	7.28647	23.1222	1.36224	1510.15	5.99778	0.399106	11317	18056.9	0	127406	812.605	323.408	9.62781	83837.5	288.531	26.9581	120.15	0.325325	1.68446	1.35951	0	2898.73	369.833	207.748	79473.5	1.36558	0.951195	0	32.5258	672.346	97600.7	22.0744	324.174	848.605	460.781	536.283	0.328959	2.13317	10.2141	10.8071	5.54851
TCGA-AA-3941	2	0	3.4534	1465.54	0.401543	93.459	5.42143	294.518	3.22928	60.4523	3.2209	546.644	11.6732	9.56012	5654.62	6085.75	0.18834	167438	278.019	88.6284	27.8601	13403.3	225.777	11.6061	142.881	11.0037	0.118622	26.4366	5.48847	678.784	5310.37	33.182	51761.3	7.94468	2.50494	0.238108	46.7722	754.113	27280.7	491.365	216.762	0.384519	181.851	475.447	0.590483	4.39117	39.6327	3.42367	0.479693
TCGA-AA-3688	1.58356	0	62.9488	840.79	9.20933	46.6202	3.61861	432.563	3.81349	49.4182	0.498307	324.577	35.7965	2.73447	11379.2	6575.04	4.86916	246906	272.382	128.428	48.7266	4335.98	56.2782	4.2206	150.498	9.98114	0.136801	40.3358	0.453725	962.175	2125.64	86.0628	36298.5	0.484726	0.221636	0.281326	36.4357	711.942	7918.98	193.826	257.786	0.469002	99.1353	686.967	0.756673	0.221597	28.572	0.637112	4.04419
TCGA-AD-A5EK	1.36986	0	29.1693	1096.33	14.0098	133.056	13.4937	1023.93	5.16356	56.0256	0	666.117	46.4039	1.2821	2056.35	7060.49	0.568497	230804	396.168	358.532	12.8859	26158.5	33.0927	31.9978	258.31	23.1265	0.611468	0	6.57498	2237.63	4509.42	32.5387	135603	3.1603	0	0.548479	40.3589	284.083	91134.9	790.183	63.7244	0	132.817	773.676	1.80521	0.567974	16.2572	11.6923	12.4172
TCGA-CA-5255	0.254795	0	0.429762	166.6	0.292307	68.0277	0.265363	511.74	10.4837	7.09039	4.58737	3072.81	4.89212	0.134062	518.313	4920.44	0.145679	40909.2	448.324	427.897	4.8952	11924.6	87.4985	40.9832	272.362	0.341625	0.0935896	2.56888	0.273717	7498.89	247.414	120.2	100228	6.52421	0.146512	3.9968	22.2914	90.136	22205.8	131.629	980.753	2.52456	1108.12	310.745	0.407457	3.78346	44.5431	0.358516	14.9937
TCGA-G4-6627	3.92877	0	41.0714	626.201	8.58569	143.952	0	2103.71	11.7273	28.6679	4.3735	842.326	7.73349	0.370941	5166.68	22329.9	0	105172	1243.42	343.313	14.7166	11669.8	107.001	73.4559	141.749	5.81724	0.999895	3.84302	2.33084	2055.13	972.933	61.4135	196299	0.301917	0.900641	1.9503	41.2225	479.588	24494.6	126.636	204.481	1.29784	482.146	573.509	0.300379	0	4.75517	8.8295	5.81743
TCGA-AG-3728	2.49863	0	88.4731	515.649	1.1085	141.285	0.0212857	1474.58	6.47416	63.6429	3.25891	477.886	22.67	0.0126788	15092	9168.93	0.0135654	158003	664.497	265.371	23.755	7294.18	58.2731	18.3552	79.8514	6.4932	1.07773	10.7563	5.39292	661.278	2720.49	22.6771	114090	4.32908	1.09018	2.16088	36.692	642.887	19927.9	688.185	140.249	1.10774	159.68	423.957	0.0279677	0.0136262	2.19168	7.57442	2.18997
TCGA-EI-6885	1.13699	0	204.156	566.635	4.51155	114.019	1.35518	2041.03	3.96665	46.4129	3.97075	2161.77	80.3895	1.53955	3419.17	5457.51	1.51283	119520	1040.13	989.967	14.6183	16832.5	762.495	8.99674	192.773	14.4262	2.30358	5.55869	0.830722	4013.34	2119.45	58.9638	127136	7.75835	3.91136	1.44632	54.72	287.09	21307.7	920.874	265.902	0.322085	840.684	519.139	4.37475	0	29.8717	38.5788	2.34696
TCGA-D5-6927	0.786301	0	3.84429	728.401	5.78663	109.987	0	2410.05	3.85015	38.5814	7.72248	681.134	35.6998	2.90864	10317.4	8695.6	2.90588	122204	1431.75	358.903	57.8989	6688.84	94.5476	31.8436	168.839	6.74451	0	8.68909	1.91791	7594.83	2848.04	20.2483	269365	7.72439	1.93133	6.7926	19.2814	456.34	9845.62	308.721	475.682	0	407.137	806.557	0.950525	0.958757	24.1268	4.81014	17.3818
TCGA-BM-6198	0.849315	0	94.7198	1032.93	4.13693	91.0717	2.52024	2381.44	8.0121	79.562	9.14022	672.714	65.5814	0.997381	9097.92	7628.24	0.980087	312954	1397.1	181.021	14.6368	17270.7	52.2868	24.8765	150.955	4.05943	0.456457	0.344666	0	6410.29	3209.17	40.7917	159303	11.9919	2.18414	2.09595	24.7312	306.053	34528.3	292.804	592.577	0.873225	371.827	853.926	0.865821	0.978952	19.6102	2.97374	23.7579
TCGA-AG-4022	3.83562	0	139.416	973.273	9.40982	100.043	2.78702	1941.04	14.0359	59.7196	2.24123	1430.29	48.2963	0.35486	8148.86	11995.7	0	354952	1300.87	234.489	29.0299	26545.9	87.8687	21.7892	64.8781	11.1768	1.57443	1.24685	5.86702	1834.86	2892.37	24.1363	255532	0.7638	0.871708	1.35727	54.4301	272.312	59122.5	982.552	109.599	0.286943	251.441	1140.57	0.76077	0.871741	8.06503	15.5889	2.69792
TCGA-AG-3612	1.66575	0	306.908	1230.43	2.91474	143.218	10.7381	1535.36	3.89035	107.179	7.79698	611.801	23.3758	0.970654	9855.15	6459.02	4.89565	229000	781.314	182.17	20.4495	15327.3	54.5476	12.6558	172.437	9.73996	0	13.6576	4.8697	1483.72	2921.66	17.526	126404	3.89116	2.93112	1.94623	32.1422	907.01	28802.6	469.569	160.741	0	142.224	1181.73	0	0.969854	26.3115	7.78618	5.83756
TCGA-A6-4105	1.21096	1	46.3259	298.846	5.35457	82.7802	16.0577	1376.45	1.21664	27.4847	10.9354	558.189	40.4705	0.604393	7034.53	10680.5	2.05228	273499	944.121	424.338	88.5529	25596.1	85.4894	19.466	136.666	19.044	1.39313	3.95467	1.22447	3732.8	2344.1	8.6047	151988	4.66471	1.31536	1.27988	54.5668	300.92	52479.8	668.795	113.703	0	447.832	643.718	0	0	15.4428	5.9428	23.1917
TCGA-CA-6715	1.04932	0	38.6753	676.632	0.144852	53.9904	17.4374	392.279	3.23158	24.8141	17.7534	676.518	319.407	1.54475	1943.49	14532.7	5.56103	284168	550.557	175.441	67.3571	45733.5	324.74	17.0466	106.215	16.7054	2.75869	32.2126	4.65554	7199.01	848.881	14.0593	77496.1	6.15292	0.0795856	3.00959	18.6686	183.178	57371.7	1121.69	49.445	0.140334	686.937	1248.18	1.76035	1.56467	21.4746	13.8421	13.7426
TCGA-CM-6678	0.334247	0	227.996	591.509	4.69053	59.3384	0	426.17	12.1404	31.373	4.6843	637.977	12.9222	1.82111	4390.08	11597.2	0.492703	136447	1134.02	235.984	73.4147	21514.5	111.238	27.9659	112.89	18.0424	0	2.22749	4.10668	2395.7	2635.35	50.6256	124358	5.93831	0	3.69982	26.026	491.155	46315.7	403.098	148.574	1.03083	396.593	479.734	0	0	14.7996	4.59404	6.43037
TCGA-A6-A5ZU	0.80274	0	116.79	2873.54	16.176	213.662	0.36324	1486.04	3.64188	47.2927	1.43191	1149.16	5.70999	0.426282	6220.87	7257.28	0.417085	184693	935.753	619.02	5.1704	23444.6	46.1331	21.4719	184.197	4.13345	1.09605	0.3567	8.83493	3233.74	3162.12	46.9002	260520	10.4702	2.22256	0.958285	73.9429	244.812	55321.5	611.727	56.3239	0	268.541	730.029	0.356707	0.999863	15.5513	12.8966	0.881202
TCGA-AA-A01F	2.66849	0	27.383	1187.92	6.78934	102.058	1.47997	794.776	2.83607	96.4495	2.83432	454.592	24.558	1.37877	6350.47	6022.61	2.63934	281422	383.869	141.655	9.68705	29751.8	53.1865	17.7739	224.394	2.86507	0.0378615	4.16923	4.13114	2170.43	2979.99	54.3288	120513	18.4944	0.0565424	1.42408	15.1251	436.83	66206.3	390.588	262.532	0.0968742	211.041	608.327	0.127108	0.0565345	19.0518	6.91951	4.2126
TCGA-AZ-4308	5.61096	0	136.423	698.317	7.77795	100.864	7.58479	1909.86	6.00474	53.5054	4.16665	634.883	47.0971	0.116947	5388.39	8235.68	3.52449	241080	1279.09	290.751	31.8058	8320.9	69.4253	27.6526	75.4981	11.823	0.082228	2.30753	2.26078	1637.57	2021.11	29.8523	194255	5.96065	0.127525	0.157064	29.9453	383.789	18134.2	512.118	87.3858	0.238939	172.426	978.71	0.33816	0.127506	10.1876	8.17412	0.28694
TCGA-D5-6932	0.947945	0	20.9333	1184.84	9.87272	148.952	7.61159	965.26	5.22772	42.0398	2.92856	690.886	61.0869	0	5025.8	7182	0.697878	112173	732.214	290.929	23.2294	7687.18	109.787	17.9862	91.6438	7.46412	0	5.22302	1.41321	2907.98	2244.09	93.5166	177790	6.7839	0.697455	1.46047	43.578	388.64	20317.7	480.397	136.768	0	473.659	566.797	0.652577	0	10.4492	13.5268	4.42088
TCGA-DM-A1HA	7.12329	0	9.21327	1592.03	0.731175	54.1774	105.32	1268.09	9.11952	77.615	2.16899	1739.95	16.8403	2.53605	6562.86	17614.5	0	60069.3	1077.7	123.617	29.1906	90482.3	172.87	9.71222	245.556	8.90993	2.75041	2.64967	0	2014.8	5899.62	30.6257	100508	13.7374	0	0.797452	39.6158	335.453	204576	3.10266	490.362	2.18384	1832.33	382.174	59.3041	3.05062	10.7129	24.4307	9.39878
TCGA-AG-3878	0.0821918	0	81.3371	769.942	13.9668	112.907	0.255584	1151.41	6.43669	57.6416	2.49134	441.668	46.5049	2.02856	15156.6	5562.41	0.141055	199276	891.219	236.875	44.6992	7702.86	49.4295	17.3312	115.362	10.6933	0.0908218	4.50473	2.44465	1401.09	2905.87	23.7815	136342	12.0486	0.141857	0.175545	25.9642	454.192	12181.9	392.462	238.618	4.42217	181.66	477.923	0.389873	3.72026	15.0962	4.69239	4.64526
TCGA-AA-A01X	2.16712	0	391.261	1439.04	10.1266	103.705	0.0730087	642.825	23.7548	55.0818	1.38455	1438.87	10.3607	1.29921	18209.5	7196.68	0.044931	284461	752.875	564.435	7.80982	25424.3	87.0876	7.80094	99.942	12.7722	1.2625	5.16724	3.88606	1284.27	4533.5	85.5062	87661.3	8.87789	0.0451506	1.33349	98.3516	400.784	49969	221.602	91.0097	0.0762723	227.991	656.858	0.0990143	0.0451444	6.51368	5.22667	2.67362
TCGA-A6-A567	5.15342	1	130.281	1614.33	5.64878	180.388	2.20964	1256.43	14.704	39.6549	1.68957	2184.57	25.9796	0.338591	7735.65	10720.6	0.329018	157399	957.994	598.796	16.3729	20633.8	112.348	29.422	111.22	10.8929	0.382275	1.68564	2.19901	3450.18	3391.42	45.5354	255668	7.67459	0.328372	0.305348	69.3359	331.517	48431.5	209.68	132.523	1.21546	499.444	840.005	0	0.32839	5.46031	21.0618	2.62038
TCGA-AG-3731	3.08493	0	82.2652	572.051	8.74292	65.9608	1.51303	2735.99	9.62882	41.0661	1.92868	865.522	84.1175	0	7965.46	9485.58	2.76166	161487	2483.07	253.624	23.4369	16689.8	99.1715	41.9242	118.806	12.0608	0.833012	3.25413	1.50556	3317.7	3910.23	19.9775	210704	2.37939	1.72499	0.690286	36.3707	412.91	28488.2	685.781	169.5	3.29124	499.358	1125.77	63.8366	0	10.5587	10.1957	7.16431
TCGA-QG-A5YW	2.45479	0	180.373	3343.68	6.68704	112.798	0.645623	2194.84	5.91594	29.5839	1.38304	1000.22	51.3222	0	5442.26	11137.6	0	227944	749.335	374.724	24.4095	65138.3	30.3065	7.30727	144.663	16.4205	0.719545	2.88156	2.14299	15219.3	4877.03	43.7918	172026	4.40656	3.06792	2.21899	63.864	320.457	112908	133.435	247.861	5.94313	365.014	938.593	0	0.6849	6.57328	14.8515	15.6645
TCGA-AA-3973	1.08767	0	36.6887	104.055	8.7824	84.8471	3.4781	1079.59	7.00282	70.002	2.5826	1742.04	13.951	0	29981.2	14088.4	0	185880	506.519	181.062	10.4426	826.721	62.9587	12.2036	26.1876	14.0235	0.869165	23.8705	0	236.164	4237.13	42.8751	149178	72.9724	0	0	38.4725	2159.64	1869.59	20.9427	81.314	0	83.0555	1299.26	0	0	9.58243	148.19	0
TCGA-G4-6299	6.2137	0	5.93502	491.823	8.27851	71.5953	2.54738	2191.52	12.0023	35.8721	4.53471	466.683	9.81618	2.04524	8745.42	11945.7	1.53002	104369	1567.28	429.423	8.24743	21402.1	38.9151	37.8318	101.429	2.06084	0.72751	2.49146	0	6055.04	966.043	26.9934	158631	3.32209	1.99479	0.18675	46.1008	197.896	36502.3	43.5335	288.714	1.71094	308.528	636.188	0	1.07021	12.6503	9.95953	4.82616
TCGA-A6-5659	0.783562	0	103.466	657.303	2.0338	191.701	6.08391	1082.31	8.11275	50.7196	5.07381	882.482	17.2486	5.05552	1359.23	18782.7	2.02759	157358	807.423	125.785	8.12136	75117.5	52.7509	28.4009	176.495	15.2111	0.00176036	3.04764	5.07217	2804.67	1406.91	34.4895	146537	1.01978	0.00254637	2.02969	34.4912	277.936	208777	975.791	109.554	0.00408307	564.988	680.63	1.02017	2.02764	17.245	8.11878	22.3039
TCGA-AA-3867	2.00274	0	424.201	1316.81	0.0262242	223.554	17.2825	1327.73	3.29961	79.6222	1.12563	817.143	38.1716	1.10102	7413.21	6130.24	4.29616	102628	681.884	209.492	19.6701	29325.5	87.2868	9.85506	103.667	14.1638	0.010755	5.46752	3.29293	1343.03	4427.17	102.426	116898	0.0260213	1.10401	2.18556	44.7385	570.574	54355.8	519.304	73.1343	1.1245	286.951	690.607	1.12806	1.104	14.1995	6.57642	1.12809
TCGA-CM-6167	0.334247	0	4.68051	173.215	12.2449	137.79	0.368168	3103.8	16.806	6.29188	4.80031	1599.78	10.1006	0	717.909	27584	0	68287.6	2348.96	252.481	9.54661	4950.22	147.067	295.429	114.257	0.358139	1.76248	0.361632	3.14262	1877.8	253.978	36.821	248672	3.11971	0.421277	0	82.6292	242.636	15051.1	187.873	444.37	0	724.35	469.193	5.20755	1.00841	14.0035	4.69441	6.93264
TCGA-AA-3685	3.08767	0	204.248	560.334	0.291003	39.6945	4.43785	677.961	2.55342	41.687	12.3562	418.678	30.556	0.133573	8541.76	8942.86	0.14514	264662	503.648	387.59	62.6699	5555.66	93.7267	21.9369	191.518	2.63171	0.0932673	18.1966	0.272523	630.14	2936.75	105.052	89446.1	0.287666	0.145969	0.180878	35.1234	557.612	9110.92	372.762	115.832	0.280034	176.934	372.997	0.405385	0.145946	21.6727	6.90759	8.87513
TCGA-D5-6532	1.52055	0	38.4161	1055.5	6.26042	81.3823	1.75436	1042.96	8.0652	22.3181	8.97221	893.616	8.00346	2.72056	2305.98	14779	0	160031	926.697	219.127	16.9543	16017.8	126.149	41.196	106.419	14.3356	3.69063	2.64713	7.18097	1924.93	2178.08	16.0591	118463	0	0	0	27.6957	202.114	43390.5	400.719	106.409	0.854601	405.203	914.181	0	0.874778	7.11467	15.2135	6.23188
TCGA-G4-6310	3.7589	0	49.055	545.809	9.36267	83.3418	0	621.353	24.1341	44.8369	2.03207	2094.32	1.30366	0	2069.53	25747.1	0	42760.2	823.833	24.8122	7.70696	8341.97	47.6464	22.0576	60.4593	0.596157	0.685045	1.31075	0.603524	696.167	828.017	127.439	61516.9	0	2.17433	0	49.1687	1342.44	24033.4	150.249	126.065	0	251.492	609.281	2.01332	0	17.8025	16.4306	0.59616
TCGA-CM-5344	0.832877	0	85.9154	841.946	13.1311	100.063	2.02477	1527.22	3.03555	25.2727	3.03549	731.774	23.2492	0.00177795	947.065	14986.2	0.00189945	88879.1	1449.39	345.671	5.05859	17516.1	92.9882	71.7456	153.632	13.1381	1.0108	0.00319553	9.09133	3127.22	1747.57	13.1441	205801	4.04517	0.001908	3.03066	41.4417	269.87	51440.4	1580.77	110.174	0.0030571	419.456	652.938	2.02608	0.00190776	12.1316	9.09917	11.1181
TCGA-G4-6295	0.69589	0	20.148	1934.1	8.56575	25.7649	21.2403	1693.12	4.69425	77.4322	21.1256	307.033	4.12998	5.18512	4041.76	11040.2	0	125873	848.062	189.314	31.5434	59335.9	48.6629	17.4816	236.619	11.6436	1.80098	1.35669	0.965361	6927.05	3201	53.8463	52530.3	5.1471	1.58913	1.95731	118.923	160.787	96367	1587.34	31.7655	4.31725	261.836	815.233	1.34669	1.11729	20.4656	14.8531	18.3467
TCGA-AG-A011	3.08493	0	8.86497	1666.98	0.575426	80.6174	0.507245	1987.45	16.3386	35.223	4.36575	1143.85	12.5237	0.225611	4553.47	9906.88	3.10459	352913	1338.66	108.077	5.01751	26804	91.7563	8.7399	96.2251	4.71026	0.152108	4.41217	0.527934	1851.75	3247.67	38.3004	125231	4.31312	0.249314	0.319127	38.6655	351.756	46910.9	20.2972	304.128	24.053	374.296	969.153	0.924908	0.249268	22.5551	11.7764	0.711977
TCGA-AG-A015	3.00274	0	217.241	870.673	8.40759	86.9673	0.0547809	675.083	14.3147	42.314	1.28545	1029.97	18.1764	0.0318107	13030.2	10525.9	0.034123	342914	507.231	577.052	19.395	48020.4	62.8469	16.9581	161.806	4.90027	0.0232543	3.68007	3.66068	3238.58	6102.66	15.7805	126881	17.8102	1.23199	1.24955	56.7339	590.451	128001	349.022	131.675	1.28253	235.535	770.422	0.0734634	3.52147	7.32488	2.50305	7.29178
TCGA-AA-A01P	3.1726	1	10.4852	766.905	6.68697	113.656	0	1806.04	5.72611	64.9454	1.89358	573.985	15.265	0	24056.3	11969.9	1.91234	243558	946.469	600.771	40.1117	8337.71	42.0053	21.0046	99.3143	0	0.954069	2.85026	0	1245.39	2008.49	35.3329	184730	6.68804	0	0	44.8841	754.521	21721.1	0.938091	87.8485	0.938195	231.111	801.296	2.84532	0.947278	12.4048	6.67047	0.936733
TCGA-AA-3673	4.16986	0	119.343	823.703	0.406447	56.0134	0.364491	344.529	3.2603	31.1092	10.4251	665.478	17.1957	0.174167	3562.39	7434.33	0.190147	95539.8	480.168	161.397	33.5159	11791.7	116.167	19.731	75.49	3.41408	0.119663	24.356	3.16077	1164.91	2132	76.2792	38153.8	0.401159	0.191299	0.240533	68.7819	333.08	20750	75.6782	136.263	3.19316	136.602	399.824	0.599156	0.191266	39.9852	16.4232	3.41382
TCGA-G4-6323	1.14795	0	235.301	1383.35	1.49751	65.4404	2.30657	1062.12	7.91773	29.1195	2.2927	606.009	2.2744	2.42327	8195.9	27245.7	0	201426	1036.13	510.67	14.9064	46700.8	45.6908	14.1369	173.622	8.64882	0	2.29044	6.34031	2398.11	3768.89	20.445	115716	6.31702	2.40706	3.19696	64.7566	329.799	106207	1003.96	145.153	29.9437	496.386	666.77	0	0	15.7554	13.4089	7.05169
TCGA-EF-5831	0.347945	0	80.5979	682.702	4.42964	84.6558	2.40286	1282.39	8.29092	13.1826	4.44232	1138.23	6.8278	0.128305	1555.28	14328.5	0.139327	197268	1073.06	192.568	17.3237	65247.5	170.406	29.4811	116.417	4.60208	0.0897847	4.46504	0.259753	3341.93	1318.63	17.32	164402	0.273948	0.140117	2.17314	36.1492	361.481	138690	462.707	192.291	0.266797	513.162	1100.4	0.383405	0.140095	16.9944	16.7443	14.5398
TCGA-AA-3524	3.00274	0	101.667	667.118	0.362262	58.771	7.19674	2219.63	7.51053	199.635	2.97705	317.449	25.589	0.159235	13913.5	5381.36	4.1687	308768	727.735	165.284	40.5791	12052.2	56.2358	15.639	132.008	5.52986	0.110041	2.99552	15.6596	1126	6114.81	20.7878	97229.2	0.357761	0.174577	2.52859	48.2201	453.826	18898	259.059	74.1493	2.92985	127.418	927.621	0.52246	0.174548	13.0133	12.7763	0.429332
TCGA-AA-A00D	1.58356	0	34.0044	1654.04	6.30051	108.846	6.13314	1894.87	2.44853	52.496	4.4051	312.466	15.0474	0.126805	9125.66	9597.09	2.0406	225893	588.757	159.542	35.7137	32821.6	29.7985	6.74952	127.908	8.54647	0.08879	15.7508	2.40006	1292.48	3442.61	43.909	80356.3	0.270081	3.67447	2.15669	64.6721	324.876	51448.1	264.225	94.6419	0.263063	391.675	862.792	0.377262	0.13843	26.8796	10.6523	4.56055
TCGA-G4-6294	2.35068	1	196.414	1076.9	1.73269	56.7575	3.69502	850.567	6.23355	39.2739	0.477977	694.382	6.07843	4.0652	8365	11961.5	1.20553	244468	701.84	117.349	43.7709	10458.8	71.802	19.9334	109.919	6.1426	1.29017	6.87287	7.61413	2305.07	2613.87	26.7836	126546	4.30595	1.89489	1.16611	29.2636	204.862	21812.7	999.152	120.52	0	686.489	756.254	0.476439	0	12.4087	9.28945	14.4651
TCGA-AG-A025	4.16438	0	7.3729	1119.25	0.782943	146.524	0.676778	889.77	20.9829	29.0368	0.796292	1308.29	1.3624	0.279403	9026.16	7695.14	0.308466	189880	910.689	127.965	38.6408	65477.6	93.4437	22.462	83.7733	1.01014	0.185022	5.96048	0.708535	2386.61	1975.66	118.432	195444	5.77319	0.310588	0.404687	39.16	346.597	143961	215.646	105.735	0.738129	732.178	751.935	1.40847	6.42268	21.5959	16.0841	1.00969
TCGA-AA-A00Q	3.50137	0	187.819	655.958	0.682037	47.4371	0.595083	600.831	0.700213	77.7336	0.69285	1178.87	23.7579	0.254328	3085.83	4717.87	0.280077	215897	641.823	61.6314	37.1768	31428.3	29.2358	10.5403	38.5302	9.58627	0.169796	0.712943	0.621272	1195.65	3430.22	41.4651	66980.1	0.670798	3.47909	0.36439	50.7371	309.956	78070	928.634	111.829	0.64554	190.429	1041.54	1.16052	0.281899	22.6205	0.931801	5.62559
TCGA-4N-A93T	0.4	0	340.485	1533.72	12.9592	93.097	0.285938	576.953	9.82951	51.5622	0	1086.44	17.6911	0	8469.35	6730.43	0.8652	279062	580.386	161.962	27.8662	24571.7	35.4923	9.43978	139.896	3.65657	0.394045	1.72513	1.74669	5619.95	6495.95	73.2322	138677	2.73047	0	1.34624	42.4017	639.527	76856.9	330.433	166.898	0.282613	310.669	708.823	0	3.69632	8.98811	15.486	4.64085
TCGA-AA-A00O	2.25205	0	72.6835	1642.82	1.73424	138.685	1.71338	683.607	9.12591	26.437	3.24023	1929.18	7.95242	0.0740049	3545.25	18272.6	1.56839	135486	387.434	216.111	24.8368	25986.1	219.995	6.40704	149.668	6.31868	0.0530279	0.149863	1.7203	1144.89	3975.38	161.956	85529.8	1.73188	0.0802367	1.62108	90.6466	2595.59	84801.3	6.38832	43.449	1.72622	353.351	715.887	0.190192	4.25851	20.0368	10.8833	0.165775
TCGA-G4-6317	3	0	620.052	2281.29	2.76524	118.019	0.90351	703.396	4.63247	51.0968	7.44015	721.071	14.8418	0.918686	2113.02	9564.49	0.916678	169283	455.293	203.48	6.47193	23246.4	73.3947	12.9848	232.333	19.5568	0	3.69715	4.64052	2198.52	3809.82	23.2091	152837	3.7001	0	0.911422	8.33016	179.31	67431	1826.11	57.5797	0	403.279	920.861	0	0.916544	20.4466	22.3352	14.8862
TCGA-AA-3955	1.74795	0	181.615	556.356	0.444474	48.5186	0.397017	233.926	0.4541	56.9132	51.5215	263.725	15.617	2.57933	3961.37	7449.93	0.203875	194015	233.91	263.155	56.1781	8152.17	125.023	12.6237	184.943	6.48442	0.127526	13.6474	5.89016	1213.55	3187.21	15.7127	42149.1	3.46211	4.62476	0.259048	50.7845	841.207	13352.4	397.6	194.24	0.42484	209.812	675.447	0.667832	0.205095	18.0196	12.1437	6.48373
TCGA-AA-A010	2.91507	0	20.9219	1187.75	7.32488	33.1586	0.0590696	1277.15	3.73213	69.7766	2.52364	274.379	9.89162	5.81594	2697.6	6341.6	3.56039	71720.9	755.541	73.5733	22.1132	39380	30.7104	12.3243	90.6815	2.54019	0.024966	4.93894	0.0604318	3631.77	2009.42	95.2366	60377.4	1.30716	0.0368658	2.44651	101.432	203.354	41672.4	100.513	527.415	9.68744	249.862	1027.31	0.0794239	2.41136	35.3508	3.76551	17.0494
TCGA-AH-6549	1.45753	0	25.6979	720.741	8.96202	36.9792	12.3248	2200.11	13.6206	45.4069	8.42509	1220.33	149.616	0.89958	2173.75	8154.51	2.00542	185567	1323.51	188.756	75.7427	26870.3	156.38	17.9903	114.902	12.7858	0.403166	3.26539	1.2742	5158.15	5396.03	17.9157	78934.2	6.37737	2.57912	0.838638	41.5291	397.314	59792.4	384.583	219.776	0.775244	139.257	1559.1	0.769583	17.0303	22.5863	9.1787	13.8016
TCGA-AA-3562	1.66575	0	230.213	808.333	1.37355	100.561	9.98912	1029.8	5.13218	129.574	11.3148	580.476	30.5611	0.0408275	13321.4	8568.83	2.49337	297432	696.309	280.057	39.468	17356.5	82.7698	17.8832	127.328	3.92026	0.0297148	8.85992	8.78946	948.393	2485.92	11.5749	137971	1.3726	0.0440615	3.7377	64.8528	828.475	34369.3	442.978	80.3011	0.0743325	169.401	603.397	0.0963996	0.0440555	7.73928	11.4903	3.92021
TCGA-CA-6719	1.19178	0	320.395	858.467	2.60352	102.718	5.75606	855.275	13.1121	24.9306	4.93405	724.351	99.962	1.20893	1733.36	14862.1	0	89673.7	916.258	261.74	16.7445	34650.7	77.7158	23.2546	105.698	1.90581	0	2.26179	0.668622	3088.54	1306.74	18.0177	132962	2.27864	2.74289	2.94061	31.6373	398.164	68278.2	1319.41	168.797	0.665499	418.743	666.922	317.938	0.442733	18.901	12.2278	9.05263
TCGA-AA-3833	1.32877	0	18.4307	592.453	0.209031	49.0378	0.191533	1258.42	7.19097	30.9748	3.80739	388.441	5.77543	0.101239	15409.6	8559.19	1.80461	152578	422.766	213.238	87.6619	7822.8	70.5821	21.7712	108.515	5.65827	0.0716659	2.08617	0.196995	392.134	2668.42	52.1704	83339	3.79091	1.80664	0.134901	45.2024	963.41	16044.2	25.6319	108.591	2.06133	99.6695	521.991	3.96665	0.110151	12.8222	5.70332	3.90471
TCGA-AZ-4614	0.471233	1	33.286	2283.97	1.87412	53.0041	27.3809	1148.1	3.47728	90.4826	1.87694	453.791	11.8073	0.0855961	6577.85	8035.97	1.66707	171945	737.411	94.3085	77.0343	48625.1	94.042	6.87724	72.8187	22.558	0.0610127	11.2671	0.162816	3453.83	5460.82	31.449	86559.9	8.11441	0.0929505	4.63081	83.7573	437.166	73633.3	64.6337	90.9663	0.166679	81.128	1001.13	0.226877	3.08403	8.47709	22.7722	6.76012
TCGA-EI-6884	0.89863	0	98.8036	1377.93	6.46561	91.4236	1.82238	901.354	2.74534	54.4806	1.81864	763.765	15.6734	0.912053	10318.8	12886.2	1.84967	282639	797.004	277.053	11.9725	12432.7	136.709	18.4541	236.458	7.37136	0	7.39144	8.34189	4851.39	2254.35	38.786	186258	5.5363	2.79293	0.904236	36.9261	313.059	28015.6	329.684	360.233	3.67799	334.308	749.905	0	2.79294	18.4688	6.43864	5.5172
TCGA-CM-6161	0.580822	0	32.7236	1683.06	3.41368	74.051	3.44312	1711.69	10.6167	15.2447	7.72874	554.397	1.27112	0	2341.51	24712.3	0	146336	914.539	447.586	7.55223	178227	47.4366	34.3335	124.406	6.91766	0	0.580612	1.9976	6199.37	1641.62	32.1157	117202	0	1.37345	2.08112	62.2854	146.697	297495	790.248	85.1829	20.1878	193.564	1022.27	8.95264	0	18.8756	9.01696	15.4756
TCGA-EI-6882	0.717808	0	8.28828	1508.42	5.87382	83.3072	0.0459568	509.145	0.0498551	42.2695	19.6697	333.194	22.3258	1.18879	5990.4	8574.46	2.32014	338412	635.798	240.494	44.5623	16692.6	196.905	25.809	247.416	1.24345	2.27075	8.1906	5.85422	9790.49	2476.18	18.8304	157158	5.87043	1.19465	9.08657	24.6936	387.114	20077.8	69.2875	965.876	1.23586	321.429	751.899	0.0612974	1.19464	40.8858	12.9125	9.40188
TCGA-AA-3526	1.58904	0	75.6567	279.838	3.13819	86.0819	5.31949	1001.24	7.88891	90.6229	10.1502	413.792	55.3601	0.168766	9117.05	6120.76	6.12487	229158	550.593	303.293	73.9938	16190.4	75.4342	16.5383	57.0574	10.7787	0.116194	14.7816	0.362752	1395.91	1929.71	19.3729	109691	0.385233	2.46483	0.232474	58.82	608.815	22683.6	477.68	179.936	5.44021	199.189	780.984	0.57062	0.185213	8.62774	3.34081	5.84742
TCGA-CM-6169	0.665753	0	38.4664	620.883	5.37717	151.283	2.24699	2625.95	10.9043	13.0075	2.23238	779.866	30.071	3.2048	3004.46	13733.8	0.722711	76448.4	1791.32	234.452	23.0704	24599.6	92.5546	37.8791	233.821	3.76875	1.59046	0.681409	5.40251	4385.39	1632.94	13.7886	184724	1.4557	2.35393	3.94267	61.7516	238.273	58760.6	1024.62	220.631	0	554.68	806.079	0	0.722325	16.1732	17.0086	12.3624
TCGA-AA-3831	1.49863	0	164.434	1270.46	0.326643	105.847	0.295427	727.462	0.332876	70.4604	15.2031	348.724	14.6045	0.146667	13729.1	11311.5	2.23406	382533	379.341	289.5	35.4387	19494.2	49.8759	12.2371	110.889	2.86466	0.101865	17.3488	0.305079	1520.33	3282	26.2244	81994	2.7431	0.160545	2.38033	51.7413	1376.49	20397.8	97.0985	96.9572	2.72169	99.4432	790.632	0.462951	0.160518	12.1025	2.89223	7.35273
TCGA-A6-2685	1.27123	0	29.4184	384.862	6.11359	147.717	1.29725	1405.92	7.31621	33.054	4.92081	1454.61	32.9773	0.0337723	10103.9	9969.62	1.24643	143893	946.647	235.79	31.7965	6302.86	144.047	23.2285	92.8993	3.74833	0.0246646	2.51925	2.50616	1024.91	1424.32	43.9588	223406	2.51374	1.24692	0.0434648	61.0369	626.572	23157.8	146.676	91.6948	0.0608491	310.301	603.461	1.31226	0.0364061	8.62861	8.60721	1.3116
TCGA-AA-3970	3.00274	0	71.8018	1088.02	0.420059	63.1719	0.376162	385.278	3.34689	17.8941	10.6569	379.42	0.611129	0.17863	10444.4	7341.55	2.56556	323473	245.751	236.74	31.6473	3725.48	102.466	12.0395	148.189	6.19477	0.12252	31.8259	3.241	1564.03	2457.89	20.5531	43790.5	3.30946	2.57034	0.247221	6.51799	989.419	7077.05	268.3	422.516	3.2754	151.716	942.505	0.62345	0.196274	22.547	8.97893	0.503698
TCGA-AA-3846	1.41918	0	43.964	802.09	4.54983	63.3431	0.263167	637.09	0.2951	24.3733	10.4106	226.503	7.03382	2.05831	9531.76	4819.67	2.10117	167583	248.241	200.232	39.1604	4004.96	52.5368	9.1608	69.9821	2.62403	0.0929714	4.58806	4.46664	300.386	3897.85	34.8931	41122.2	2.52765	0.145471	0.180231	26.4626	625.548	11605.3	256.801	85.2053	0.278899	52.6998	391.561	0.403488	0.145447	11.1907	2.64517	2.6239
TCGA-AA-3548	2.83288	0	160.269	1032.79	3.23472	47.7128	0.363919	1317.8	5.71681	101.514	3.24753	1214.44	41.1549	0.173947	10847.6	8047.23	4.40692	299333	615.026	194.294	28.0923	38118.5	96.917	11.7046	78.1418	11.0884	0.119522	17.4626	0.376784	1467.79	1703.02	9.08283	90281	0.400506	4.41454	0.240205	55.2442	498.304	61246.1	349.2	169.099	3.18915	313.176	1035.07	0.597976	0.19102	6.2251	8.73885	11.0872
TCGA-A6-2678	1.19726	0	130.553	728.232	4.62791	38.1124	2.5172	2755.62	2.59511	88.0974	0.301325	617.454	35.3187	2.08666	11923.7	6086.39	0.148043	332634	752.412	241.383	65.7671	9736.72	49.0973	13.6661	55.8243	17.2048	0.0950005	4.66803	8.41127	1321.24	2648.33	20.3233	97541.4	10.4965	0.148893	4.03444	59.5652	599.364	15725.4	508.826	115.423	0.286717	256.991	1194.32	0.416602	0.148869	13.5236	2.6996	2.67699
TCGA-AA-3666	0.167123	1	18.508	391.187	0.435416	38.9456	0.389291	1461.55	6.01895	35.8121	0.440987	930.08	21.0272	0.183591	12841.3	9191.83	0.200649	211723	446.824	88.923	80.5869	6014.1	134.421	0.622255	85.7498	6.37634	0.125686	23.0633	5.80499	1406.51	1852.46	3.75807	91692	17.9125	0.201881	0.254685	101.04	414.092	9805.72	326.273	135.49	0.416344	258.834	754.49	0.651243	0.201846	0.591751	9.24025	3.62294
TCGA-CI-6621	1.14795	0	249.874	941.762	8.4045	29.493	4.64654	1720.97	4.1546	55.1937	3.40297	533.756	37.0308	0.180199	5222.09	5837.76	0.9651	174934	891.965	179.199	40.5372	18393.7	50.3706	20.3431	107.487	6.64863	1.59593	1.5331	1.9311	3980.45	2203.33	32.9187	106355	6.48656	0.554093	3.82902	33.2074	507.002	23763.7	205.702	196.97	0.112695	408.302	655.782	0	0.554125	21.9636	10.2873	15.6392
TCGA-AA-3663	0.580822	0	8.30893	1492.55	2.82588	43.601	0.091972	1747.87	4.15644	15.1025	41.8199	186.232	9.66035	9.86108	1519.92	11064.7	0.0559089	260350	1143.51	275.746	38.0501	46147.8	44.9531	24.4676	255.145	1.50331	1.32885	2.83315	2.80931	5156.69	2566.95	31.299	182302	1.48726	1.38909	11.3867	40.7977	233.736	88976.5	159.061	167.103	0.0962236	153.623	1142.12	0.126211	8.73176	10.9684	21.578	21.4628
TCGA-AA-3531	2.83562	0	34.8087	435.018	0.460153	71.2963	0.410359	582.754	3.60586	73.6258	0.466187	296.445	16.0918	0.191425	7136.8	7780.59	2.70583	415898	367.257	142.433	110.751	20896	16.3542	0.664726	117.419	17.5988	0.130664	8.90547	3.47994	2331.16	3509.83	25.1914	82243.5	6.18939	2.71118	2.93381	19.301	504.957	26450.4	670.616	44.0713	6.11358	105.643	490.223	3.96426	0.210657	15.6713	3.86784	6.67248
TCGA-A6-6648	0.942466	0	347.952	1454.59	2.94733	45.9994	1.4252	719.26	1.41545	52.8621	16.9261	369.405	3.66689	0.708857	3681.29	12882.6	3.94165	213728	605.18	193.365	35.4877	14628	69.4621	24.9245	163.217	4.44529	1.55967	5.25087	7.62972	4675.85	2594	15.0124	113292	0	0	3.06194	74.1461	348.281	22362.5	505.509	76.9711	0.661965	335.452	945.288	0	0.702315	26.5227	15.8935	31.3654
TCGA-DM-A1D0	10.8877	0	450.517	4931.73	2.15905	75.6083	1.58642	594.407	3.93847	55.4298	9.3769	886.99	4.4282	1.11158	2516.24	9657.69	0.470195	200422	1293.27	190.552	26.4697	34626.2	163.186	18.3971	124.158	19.3215	0.518666	2.15232	4.58756	2879.82	2489.75	52.6851	99099.7	6.3675	1.09386	1.67659	59.5757	251.778	43993.2	474.948	32.1575	0	805.808	768.452	0.980811	0.469612	20.2431	20.9709	18.1278
TCGA-DM-A1D8	1.04932	1	28.6606	1401.63	9.32765	62.0722	0.555373	681.335	14.4205	48.2625	3.39395	1023.47	11.2461	2.097	4844.54	14121.9	0	463754	1194.32	136.945	38.8277	31455.7	64.8695	28.1819	122.008	12.7593	0.27704	5.4675	1.35671	2124.22	2138.49	42.4457	132746	2.57526	1.1021	0.608707	39.5478	682.923	83077.8	48.8822	124.322	0.164141	540.14	717.149	0	0.649514	21.0624	16.7463	6.17028
TCGA-D5-6539	1.0411	0	100.424	1758.58	1.21172	63.5111	2.35081	1497.83	6.92095	35.8204	10.3233	503.168	6.99295	2.27743	3922.34	23952.5	0.0258083	200053	669.332	365.789	16.2166	30057	78.4935	29.987	166.165	9.24926	0.0176737	3.5064	9.1552	5286.2	3243.78	17.368	196340	2.35872	1.17388	3.4266	56.5298	415.447	76420.5	541.197	107.37	9.16737	324.292	797.398	2.37456	0.0259267	5.83343	30.9999	14.9606
TCGA-AA-A00W	1.24932	0	108.132	1330.72	1.479	71.6836	4.08938	1353.72	15.8517	41.968	2.81235	599.911	24.3826	1.36929	11885.9	10787.7	0.0549247	339225	448.664	474.062	37.8509	27483.1	47.412	13.6251	120.305	12.1354	1.32286	8.0701	2.79364	4916.13	4521.68	5.56382	87126.6	1.47769	2.62494	1.41324	27.1343	570.087	50289.2	321.632	137.888	0.0944128	364.813	1153.67	0.12372	1.38182	2.85444	16.1717	10.8142
TCGA-D5-6929	1.11781	0	157.857	977.26	8.56428	137.372	0.598126	1063.59	10.0123	32.4536	9.2871	769.244	91.7849	0	4850.41	7763.98	2.1601	244468	1936.48	341.824	21.1316	26379.8	112.555	29.7515	139.384	19.2811	0.679088	11.4631	4.9414	4176.82	1596.43	7.64969	188860	0.594109	2.15874	0.623407	26.0852	289.351	47036.5	1167.33	68.5185	1.30452	432.395	847.085	0	1.39243	16.2444	18.4733	4.85273
TCGA-AG-3883	0.0849315	0	109.161	320.565	4.83537	106.622	0.289433	811.915	4.86241	108.164	2.71954	334.394	21.1935	0.144186	6046.87	3520.05	5.6063	69487.7	705.123	352.33	68.8141	12107.6	113.452	50.0221	65.4456	7.25035	0.100242	19.1505	0.298821	1621.12	2369.83	37.1859	109279	0.315986	0.15778	0.196268	53.2774	709.034	17998.9	331.889	293.963	0.307327	174.424	739.797	0.45171	0.157754	11.9302	2.84549	5.05912
TCGA-DM-A28M	7.93151	0	11.7088	2256.34	2.47134	74.0235	0	596.604	11.8721	28.5537	5.88019	249.032	10.0309	4.3518	4815.38	17836.2	0.810337	113474	436.71	148.055	37.86	24095.7	36.963	35.389	239.071	10.0889	3.52555	5.87474	0.782158	3896.46	3865.32	15.0835	111672	13.61	1.6815	1.66127	51.3368	477.157	49218.1	332.377	298.817	0	640.495	923.197	0	3.44476	16.8171	17.7054	19.4518
TCGA-D5-5541	0.958904	0	56.4008	643.231	4.88415	151.484	19.2364	1753.95	4.87946	40.0549	12.397	652.271	6.46487	3.37816	2355.4	17068.7	1.63353	170703	1423.34	203.741	13.8367	26630.5	48.2229	33.5955	212.845	6.49881	0.807012	4.04596	4.06639	4324.69	1230.86	22.0397	140522	2.39454	0	1.61016	29.4093	202.899	49280.1	976.554	77.6764	0	943.041	827.432	0	2.49372	17.1735	22.1834	19.7569
TCGA-AG-3892	1.08493	0	262.883	2136.34	4.64014	159.123	0.0409532	1208.97	10.3238	65.7495	1.21164	248.088	36.8981	0.0240291	19922.1	12159.9	3.3904	241851	565.303	311.472	65.6771	29116.3	26.6019	8.13986	149.973	6.9588	0.0176336	3.50518	4.62689	2144.55	5704.36	56.4758	100398	10.3089	0.0258703	1.18615	85.2746	626.365	51779.5	99.2805	223.783	2.35544	43.9079	1230.82	0.0544567	1.17346	8.13134	6.97081	8.10278
TCGA-CM-6164	1.33425	0	47.3591	636.438	8.40404	143.046	3.16639	1708.33	2.12255	27.3702	5.26625	767.914	6.33514	0.00845722	2118.62	20823	0.00904342	94374.2	1427.45	272.458	22.1074	15284.6	90.4698	53.6024	160.946	9.47263	1.05167	3.172	1.07081	2074.43	1101.4	24.2094	134841	1.07152	2.09914	0.0107398	44.1864	213.563	38907.9	826.791	187.248	0.0146832	507.025	529.138	1.07306	2.09914	15.7857	10.5283	16.8101
TCGA-A6-2672	1.37808	0	22.649	413.015	3.19171	71.3853	0.357979	2687.98	5.64689	118.801	3.20411	644.59	30.1335	0.171655	26319.9	7396.34	2.49097	277399	1650.75	210.679	180.016	11074	65.9519	6.19433	87.9251	3.36022	0.118051	0.412825	0.370551	1605.96	2501.17	6.22669	219354	7.90927	0.188482	0.23678	88.9781	417.964	26376.1	28.0728	161.365	0.382001	333.391	830.085	0.585767	0.18845	16.5571	6.04527	10.9492
TCGA-AA-3530	1.58904	0	25.1484	1134.86	0.451133	64.104	3.38147	388.228	6.1808	60.5895	6.16068	366.887	9.91547	0.18859	12177.6	9791.45	2.67436	282535	333.715	149.027	33.5723	10194.4	99.8404	6.89612	52.3162	9.30808	0.128866	38.1261	5.95291	960.074	5242.71	9.95841	30409.1	11.0699	0.207503	0.262238	18.9672	592.789	15543.9	550.546	130.653	0.431082	64.4996	907.729	0.680122	2.67943	12.578	3.79781	3.73862
TCGA-CM-5862	0.419178	1	92.3016	1634.47	3.93354	58.052	22.8848	1003.85	17.7798	26.9889	0.716549	554.845	14.2539	0.759128	737.111	17203.4	0.75384	357433	1451.4	107.386	15.0423	113666	70.8105	43.098	113.8	4.70513	1.63804	0.715943	6.39676	1795.97	2705.17	23.0249	144534	1.51514	1.58547	1.5604	62.1346	351.039	218325	451.38	55.6351	0	319.997	473.62	0.714365	0.753489	5.48649	23.196	5.50837
TCGA-F4-6809	1.10411	1	26.2439	287.318	6.77063	92.3468	1.38269	1485.99	15.5499	9.11691	4.58036	1355.48	34.8026	0	2406.55	23416.7	0	85287.7	1539.16	278.665	4.96772	8355.21	99.1356	49.1448	125.005	2.39033	1.68694	0	2.45001	2050.56	666.212	32.1036	226871	1.36816	3.97029	4.39844	39.8873	275.965	26713.5	363.738	303.314	0.847196	1384.76	713.589	0.329984	0.953033	12.3372	5.52833	7.68676
TCGA-AG-A002	1.74795	0	17.9037	1007.24	7.64769	44.9917	21.0007	545.655	0.243748	94.6868	11.1907	341.887	10.0969	0.113702	4558.31	8404.1	6.4997	126926	403.988	97.4421	29.3075	33933.6	58.4915	21.4771	147.532	11.6154	1.75638	2.2604	9.25027	3207.56	2887.46	38.843	110962	14.5967	1.92028	2.016	50.4571	713.759	62211.1	4.24939	400.857	2.22911	221.537	1010.87	2.33502	12.4393	63.9899	4.24794	7.93885
TCGA-A6-2675	2.31781	0	62.6988	1080.95	9.69196	136.972	3.06742	1729.89	4.66498	28.3529	7.99957	643.458	10.3656	1.59882	3179.45	19508.2	0.403437	80000.2	1008.1	329.166	24.6967	18996.9	63.8065	42.5093	117.198	6.20573	0.454634	4.65692	3.05349	1766.65	2578.8	32.1551	191792	3.03067	2.79326	2.0897	42.2073	372.918	48629.3	557.979	100.217	2.49234	329.075	562.562	1.3845	1.57065	4.54761	11.025	5.66506
TCGA-D5-6923	1.03562	0	90.4396	739.358	6.97631	102.869	5.4298	933.504	1.45849	32.4078	2.23944	716.977	41.82	1.54835	3723.36	7099.54	3.19103	59998.2	1530.78	456.419	38.6617	11646.7	181.157	34.0849	217.411	8.47178	0	4.59263	3.82935	5225.61	1382.86	22.3587	204491	6.18888	3.18955	0.710524	32.4257	416.088	19188.7	566.969	221.998	0	662.185	489.525	0	0.724949	16.9974	15.4877	6.90516
TCGA-AA-3675	3.92055	0	170.959	836.559	3.50064	75.5921	0.399996	470.026	3.52655	24.8556	3.51617	349.632	18.6332	0.187591	4854.29	10212.8	2.66332	105876	433.833	537.168	65.1985	9915.7	72.5805	27.0455	138.551	9.25633	0.128231	11.2407	0.414692	1609.64	3208.89	42.0572	93429.1	8.56393	0.206378	2.88353	39.4334	439.294	16140.7	196.302	243.285	0.428119	235.233	499.864	0.674276	0.206343	12.5044	9.45632	0.54021
TCGA-AA-3815	2.75342	0	30.3032	770.875	5.52329	43.605	0.350714	752.18	3.15926	32.7758	3.15132	169.899	6.10382	0.168833	14858.4	7341.74	0.184211	107698	408.681	175.036	99.8639	10812.6	70.1588	6.08477	97.1185	10.7826	0.116237	7.93094	0.362932	814.098	4350.76	27.2445	37190.1	7.79775	2.46554	0.232574	27.3821	456.468	25280.3	27.5921	371.889	7.71375	134.959	387.193	3.39951	0.185288	21.3403	5.94345	0.465361
TCGA-AZ-6607	0.265753	1	1.15816	226.131	9.19088	153.172	0	1776.72	15.2623	19.298	2.47151	1158.21	28.4975	0	2033.29	17908.3	0.564018	38310.6	2284.15	616.28	34.9734	66065.6	172.061	96.8524	217.977	1.79459	1.34039	0.509749	0	1125.5	2124.12	23.2363	242200	0.511532	1.25836	0.543885	76.0142	333.844	222298	5.69494	110.114	0.512809	1314.39	379.834	2.43833	0	7.64665	8.99245	9.03357
TCGA-AD-6965	2.20548	0	336.659	834.139	6.50861	173.165	25.9253	674.794	2.47794	40.8727	6.50069	592.928	96.8786	0.574338	2860.82	7327.25	1.97809	74191.5	736.628	277.602	16.1153	30507.1	121.006	9.61148	83.7591	14.3854	0.609493	6.48665	6.55844	5338.47	2193.75	41.6206	131968	5.84122	0.565846	1.92019	51.3707	327.616	47326.4	401.779	168.358	42.2572	332.849	676.81	1.79973	0.565861	12.9244	13.6489	10.3891
TCGA-AA-3542	1.08219	0	603.038	1130.87	1.5747	89.6569	16.3456	1140.86	2.97532	312.68	8.4544	539.203	22.8501	0.0599627	3119.53	4379.79	7.75926	147958	529.283	148.092	45.4841	30435.4	174.673	3.03061	92.587	19.6584	0.043246	22.0368	2.94938	1254.75	3346.96	12.9813	51384.9	2.96638	0.0648863	2.81019	48.3782	543.344	35701.3	547.604	35.7602	0.11233	112.566	1331.21	11.5626	1.4534	25.4937	12.8278	11.372
TCGA-QG-A5YV	3.56438	0	227.2	2229.02	4.2245	193.694	18.4631	802.344	2.7602	44.9143	1.31526	841.714	44.3489	1.42017	4698.91	8903.9	1.40716	157888	476.075	819.981	14.8739	45204.6	34.8603	8.44627	190.66	18.7193	1.47646	2.0336	3.5122	6299.08	7684.9	28.4934	92699.8	4.96261	1.40627	2.12882	72.9249	173.357	102932	791.871	60.5542	0	256.923	943.803	1.30771	1.4063	12.7837	8.49138	21.6404
TCGA-CA-5797	0.273973	0	166.032	632.842	4.1567	87.1697	0.59201	1579.57	1.99882	56.9419	17.2599	601.243	4.78664	0.642705	1815.73	14725.3	0	121282	1258.93	192.608	6.19204	19495.5	80.8346	40.2151	256.148	6.24584	0	2.71072	3.45516	5931.63	1454.26	8.30298	163477	2.71942	2.14496	5.89192	52.0484	281.917	32856.4	795.553	151.145	2.00715	577.472	844.618	4.78638	0.635125	24.6833	6.936	7.67508
TCGA-AG-3726	0.665753	0	143.355	1487.66	3.77238	107.525	3.70131	1308.59	3.78533	30.7533	5.46497	407.173	23.4634	1.76517	1959.54	3613.97	1.79356	165893	706.414	143.705	55.3473	12812.8	39.7522	11.0514	105.957	14.1809	0.0708293	10.4841	5.37927	4884.21	4828.67	16.4406	68608.7	2.05491	0.108806	0.133171	28.9211	303.167	17869.4	217.202	45.1819	0.199064	252.982	1297.46	0.275698	1.7955	30.1085	2.11685	3.87515
TCGA-AZ-6601	8.33425	1	5.92839	732.945	6.11301	98.5068	0.388492	3799.66	6.09726	24.3107	3.78262	811.571	10.3868	4.31362	10666.9	17246.4	1.66893	80296.7	1480.83	372.996	28.8462	18958.3	85.1161	25.0301	184.858	6.56131	0.49143	5.50657	3.23827	3397.13	1346.87	12.6104	220328	2.06681	2.30255	2.83482	32.7262	301.004	29052.3	71.5948	183.094	1.50271	658.138	634.46	0.930096	2.30262	14.3935	11.6364	9.98998
TCGA-CK-5912	4.09041	1	52.6193	2348.08	0.894325	35.9915	17.7023	1047.45	16.7148	22.1364	4.60428	623.479	3.66024	1.85397	957.834	29828	0	184700	826.694	115.429	8.27825	15179.9	102.532	26.7877	152.406	10.1562	0.921303	1.8184	34.5265	4419.89	2345.24	12.899	73009.6	2.74742	0	7.48943	68.3753	252.141	52550.8	1514.08	85.8731	0	675.256	1785.56	0	0.909928	14.7665	15.7099	11.0845
TCGA-CM-6680	0.249315	0	84.6754	2375.22	8.39758	86.9342	3.37612	891.196	8.83165	20.2001	2.86033	379.566	9.32263	0.765009	4263.93	22101.5	0	200366	762.494	133.76	13.2425	24552.4	33.2528	43.8169	123.011	16.7617	1.39672	1.51132	4.28399	1675.51	2863.26	51.897	94242.3	5.16359	2.27097	1.17751	50.8992	368.344	63651	152.44	210.999	1.97448	455.056	777.323	0.640172	0	12.4778	11.232	5.92101
TCGA-AA-A02K	1.16712	1	82.9073	1373.84	3.03634	82.8499	9.85809	1016.71	3.04228	65.3418	1.6162	315.332	19.0112	0.0635543	9033.13	7261.52	2.7855	124402	662.356	193.289	21.9316	29484.1	33.5962	7.45456	36.5173	8.77813	0.0457595	10.0296	0.117114	1689.17	3944.35	32.0227	84831.9	3.03249	0.0688071	0.0830725	21.9563	572.157	65721.2	155.596	140.978	0.119702	194.779	768.313	3.10279	0.0687972	8.87019	11.6719	4.51507
TCGA-EI-6513	1.36164	0	75.9049	969.273	2.90896	72.8869	16.7443	1403.75	7.70985	48.9196	5.03228	1084.87	58.5331	4.59999	2324.43	9691.1	2.6987	258049	724.754	171.348	29.5031	24302.2	106.718	28.6174	111.679	2.85883	1.65832	2.89742	1.34733	3862.72	1767.56	22.3048	86059.7	7.74812	0	3.74047	51.0486	132.494	65241.6	339.846	168.895	0.826375	751.718	1562.33	3.35097	5.13134	26.1798	12.7303	17.586
TCGA-AG-3587	3.83562	0	11.5174	1277.09	5.69285	132.99	2.92527	552.352	1.56842	162.22	20.5466	362.614	87.1451	1.43183	7434.57	8209.1	8.97554	167024	376.787	187.02	94.3813	5798.03	163.999	5.84662	130.318	16.8262	1.37642	55.5016	0.108337	2627.87	4435.72	12.9196	53092.5	15.1241	1.44692	0.0771553	24.218	526.684	5781.04	1695.22	65.3116	2.94359	430.419	1295.34	0.146293	0.0640032	23.9878	18.3088	4.39498
TCGA-CL-4957	1.16438	0	112.87	1690.15	3.44859	59.8918	2.02478	1045.73	8.5246	53.5956	3.44555	1014.11	14.711	1.40209	3745.58	7303.59	2.1538	203972	912.407	217.271	63.6454	17499.1	166.007	24.6831	78.9294	14.1765	3.06688	2.72129	4.92667	6801.49	1954.61	14.6975	125896	2.72997	4.48282	4.37851	36.6336	282.877	23277.1	259.583	169.32	4.91415	292.073	1138.3	0	2.92486	17.6245	6.96097	23.5616
TCGA-DM-A0X9	9.97534	0	144.618	1674.52	4.38625	82.8684	0	1194.78	8.84413	56.4233	7.06019	436.438	16.7143	1.77117	6984.52	13026.5	1.76511	247439	967.302	111.052	42.3273	31772.1	36.9854	18.4915	122.545	5.25197	0	9.73299	0.83767	7551.63	4218.42	7.88166	113813	5.27994	2.67609	2.65283	37.0105	242.444	56754.5	321.815	134.881	1.72138	640.215	1000.82	0	5.42468	34.4686	5.24565	13.2441
TCGA-AA-3952	0.167123	1	247.487	1336.89	2.03377	150.116	4.05886	1281.11	5.07389	92.2988	3.04738	1428.17	23.3327	0.0023703	7624.75	13381.1	1.0166	306887	633.963	291.115	5.07823	29184.4	120.703	10.149	92.3088	26.3563	0.00175866	30.3896	9.12188	943.337	2170.68	52.7419	173135	3.04712	0.0025439	1.01773	29.42	1568.13	59231	602.512	305.309	2.0335	392.548	1399.77	0.00510412	3.03788	8.11995	10.1461	3.04876
TCGA-DM-A28C	6.78082	1	516.216	1837.68	2.69565	40.8397	0.874971	573.147	13.6976	29.034	3.60906	590.425	29.9709	0.89427	4059.5	30965.8	0.891703	145616	622.211	990.309	33.5969	25735.2	65.3799	18.1467	172.597	11.8134	0.905093	2.69379	4.53354	6190.64	3704.36	27.2292	84699.7	16.4695	0.891527	0.885	20.8567	352.428	49240.3	52.6427	109.883	0	307.919	587.694	0	0.891532	7.23134	44.689	13.6417
TCGA-AA-A02E	0.246575	1	167.385	1762.97	12.8829	75.2707	0	1607.47	4.95057	67.3497	0	898.321	18.8153	0	9495.25	10847.2	0	165038	660.614	245.625	19.8052	7311.35	71.3089	20.7975	120.831	7.92161	0	2.96818	4.95173	2234.41	3904.28	81.2237	136127	0.986794	0	1.98011	44.5684	606.145	15141.7	125.78	133.706	10.901	152.522	902.282	0	0.988847	21.7905	7.9207	0.986525
[truncated: 454 more columns]
