# Supplementary material for: A Five-microRNA Signature as Prognostic Biomarker in Colorectal Cancer by Bioinformatics Analysis
Source: Front Oncol. 2019 Nov 12;9:1207. doi: 10.3389/fonc.2019.01207 (PMC6863365; doi:10.3389/fonc.2019.01207)
Supplement: Supplemental Table 3 — Survival information of differentially expressed miRNA train group. [file Table_3.xlsx]

## Sheet: 04.test
Supplemental Table 3 Survival information of differentially expressed miRNA train group
id	futime	fustat	hsa-miR-592	hsa-miR-429	hsa-miR-655-3p	hsa-miR-2355-5p	hsa-miR-548f-3p	hsa-miR-146b-5p	hsa-miR-664a-5p	hsa-miR-590-5p	hsa-miR-3677-5p	hsa-miR-125a-5p	hsa-miR-503-5p	hsa-miR-549a-3p	hsa-miR-142-3p	hsa-miR-30e-3p	hsa-miR-4766-3p	hsa-miR-148a-3p	hsa-let-7i-5p	hsa-miR-181a-3p	hsa-miR-222-5p	hsa-miR-183-5p	hsa-miR-99b-3p	hsa-miR-758-5p	hsa-miR-589-5p	hsa-miR-651-5p	hsa-miR-1295a	hsa-miR-188-3p	hsa-miR-6715b-3p	hsa-miR-1307-3p	hsa-miR-141-3p	hsa-miR-149-5p	hsa-miR-22-3p	hsa-miR-135b-3p	hsa-miR-1228-3p	hsa-miR-4676-5p	hsa-miR-27b-5p	hsa-miR-126-5p	hsa-miR-182-5p	hsa-miR-552-5p	hsa-miR-92b-3p	hsa-miR-1224-5p	hsa-miR-193a-5p	hsa-miR-186-5p	hsa-miR-372-3p	hsa-miR-5698	hsa-miR-1306-5p	hsa-miR-30d-3p	hsa-miR-4746-5p
TCGA-EI-6883	0.958904	0	58.9844	753.913	5.67621	70.4185	4.98728	933.343	4.93586	28.3712	2.02968	607.988	21.2882	0.653814	6789.55	9364.83	2.1735	178913	734.007	1384.35	17.6896	6409.97	75.4189	19.1659	267.88	5.60589	1.47256	2.02702	14.6246	1469.44	2162.25	54.9074	185479	0.600111	0	2.12261	41.2545	344.534	14447.7	272.598	162.288	0.601282	452.838	515.393	0	2.1722	13.4673	19.3103	9.22292
TCGA-CM-4744	0.586301	0	30.6371	889.552	3.54283	266.817	1.89086	3075.15	1.92476	80.6993	3.54915	352.317	36.9846	0.0892401	15871.9	8019.79	4.53407	132655	1029.18	183.822	68.6768	21247.6	28.9397	17.0172	102.933	6.90437	0.0635067	0.185484	0.170646	1058.14	5464	17.106	121694	11.3866	1.70036	0.118192	67.1956	466.643	40593.4	550.767	200.463	0.174741	214.171	648.662	0.238876	0.0969406	10.316	10.2337	8.52911
TCGA-F4-6461	0.926027	1	16.7319	1669	4.92109	80.7392	1.96453	855.662	10.838	38.3972	2.94918	690.242	7.87041	0.982577	4671.21	13315.5	0.982128	234845	1073.28	140.8	11.8091	41406.8	80.7396	29.5411	83.6906	9.84537	0	0.978689	47.3674	2449.82	2372.03	26.5819	122237	3.9353	0	0	86.6592	293.423	82895.3	94.5197	118.154	0.978917	189.048	752.275	0	0.982098	15.7525	7.87283	3.93285
TCGA-AG-3608	1.32877	0	19.1116	649.714	4.34022	140.301	0.243551	1050.76	6.25942	131.325	9.97545	232.093	4.60759	0.124653	15237.7	7349.72	2.02019	180604	360.276	207.085	51.4886	6038.84	39.7187	16.8171	165.409	8.44406	0.0873618	10.0318	2.36913	765.637	3614.73	12.8588	70737.9	0.264566	0.136064	5.48827	33.354	797.711	12600.4	306.368	163.537	0.257737	101.827	649.568	0.368542	0.136043	12.6578	8.54524	2.4824
TCGA-AA-3667	1.16712	0	95.8166	606.167	0.3581	60.7609	2.85019	1296.81	5.23897	85.0114	13.9049	1303.37	5.68923	0.157792	8860.19	8667.12	4.14575	491471	435.317	98.6771	27.9961	7835.72	38.3075	5.67471	103.426	5.48309	0.109106	5.26139	9.33588	993.262	2435.31	47.5458	84414.2	0.353671	2.35045	0.216213	35.5154	510.123	18196.1	344.63	53.4615	0.343572	93.6863	1456.67	0.515402	0.172935	3.13883	17.3354	0.424042
TCGA-AA-3848	0.838356	1	97.4209	739.833	0.277148	53.2013	2.40327	296.319	2.47193	73.8013	8.27467	224.465	17.2585	2.01457	25389.3	5497.9	0.139359	124551	273.061	154.646	64.9635	8542.5	34.2768	6.81307	141.661	8.61992	0.0898037	12.1121	0.259822	1012.53	3509.36	23.5699	34398.8	4.41683	0.140149	2.17346	19.4611	760.149	15130.2	192.729	143.923	4.38519	196.915	399.753	0.383523	0.140127	25.0901	6.69811	2.54307
TCGA-G4-6628	4.4	0	19.2154	230.68	5.51285	54.7985	6.77683	2441.26	4.34287	35.3815	7.24888	404.457	15.941	0	8610.76	19698.8	0.439529	61702.6	1260.57	293.574	28.2027	12731.7	69.8347	46.9168	193.782	8.24825	0.489356	3.18847	0.384452	2568.03	1513.95	17.0334	119690	1.49277	1.03965	4.07386	58.3321	782.793	29691.8	3.7103	377.199	0	283.503	765.883	0.379617	1.66179	10.9707	16.7186	19.7074
TCGA-AA-3494	0.0849315	0	178.069	769.865	0.154707	77.3957	1.75701	799.855	3.31946	75.6167	3.31616	479.654	23.7724	0.0778446	6003.06	6436.88	6.99008	165966	757.183	408.384	25.3949	22652.3	49.0982	14.375	182.893	9.52062	1.50277	7.84192	7.7195	1769.86	3856.29	14.4324	82235.4	4.81106	1.60219	1.6573	64.5388	503.149	38743.2	419.624	105.874	0.149812	279.326	917.95	0.202101	0.0844317	23.5567	14.1909	1.80891
TCGA-AG-A016	0.756164	0	79.0282	1657.8	13.6814	118.068	0.967007	941.588	8.78693	60.4954	0.966402	908.422	56.6087	0	3937.13	7442.01	0.971702	307178	700.58	233.198	15.6021	23657	62.4412	22.4394	148.312	2.91741	0	2.91928	2.92106	2264.7	3138.97	65.3876	144865	2.92003	0	0.969842	30.2411	560.08	41190.1	275.152	49.7518	0.966663	443.965	1119.19	0	2.93524	23.4222	12.6831	3.89381
TCGA-CM-6172	0.580822	0	141.524	1177.66	0.113987	84.9833	1.55081	1101.29	4.33555	29.8747	2.95748	584.659	3.01353	0.0591111	1820.43	21893.4	0.063636	178016	949.768	353.828	7.26664	23580.9	93.437	38.0686	164.182	12.6957	0.0426489	1.56952	5.64789	3044.61	3736.69	28.4005	178447	1.56372	0.0639573	1.48447	77.6617	329.905	58749.8	349.708	188.279	0.110594	389.277	1440.69	0.14615	0.0639482	11.4373	15.5366	20.9387
TCGA-D5-5537	3.78356	1	93.862	2287.56	8.15576	176.652	0.992933	364.107	5.72442	25.7709	5.12909	658.221	24.7112	4.45375	3273.39	7926.41	0.468326	155543	692.194	215.477	25.8247	22030.6	35.5598	18.9344	103.646	6.2204	1.1828	2.73552	5.18275	4288.73	3674.76	94.467	152353	5.74731	1.09056	1.67184	32.1671	237.33	73136.7	1478.75	127.849	0.412695	769.825	1037.05	0	0.467744	14.3344	8.53505	6.22057
TCGA-AA-3713	1.5863	0	12.1142	1440.2	0.132061	40.3287	0.122082	1853.35	0.134	28.4223	15.8364	383.65	7.64701	0.067562	4472.48	29606.7	1.5147	159123	1053.78	300.268	38.6691	12144.8	65.5202	22.3519	175.349	11.867	0.0485548	3.12265	1.64774	4611.9	1820.9	3.18586	151464	1.6577	0.0731865	2.92205	56.437	212.738	21563.6	297.411	211.047	1.65283	218.661	1006.2	0.170729	4.14247	41.1411	26.4048	14.7441
TCGA-CA-6718	0.838356	1	5.16499	518.8	6.78972	110.723	0	2443.26	1.40942	13.4418	6.01153	402.079	34.6566	0.70573	11211.1	20204.9	0.699545	96515.7	1401.64	421.809	67.9175	29089.4	76.0214	33.1878	223.761	0	0.732544	2.1677	0	3455.33	1360.79	17.9823	158560	13.7892	1.49264	0	67.8503	414.18	57432.5	36.7898	298.333	1.41396	820.347	754.595	0.654403	0.699135	28.7196	21.9535	28.9577
TCGA-G4-6625	7.64932	0	53.0259	998.792	3.60335	93.0918	1.4283	1660.93	6.93033	79.9269	3.04675	579.427	6.70422	0.417853	10749.4	11163.8	0.985927	120864	942.444	261.22	22.7349	7252.18	44.5245	30.9287	136.179	9.53424	1.08153	4.1404	1.42265	1658.59	1704.36	77.5382	99071.1	0.87654	2.19488	0	41.9791	611.001	18855.6	328.755	83.3612	1.96343	206.84	624.12	0	1.58375	7.80494	13.8335	7.34536
TCGA-AG-3582	3.00274	1	44.5726	800.37	2.4455	50.7883	2.38834	489.756	0.279311	40.1906	11.9774	202.099	27.4293	0.127283	4823.74	4683.16	0.1382	106928	330.164	203.996	41.9868	8152.18	61.2039	8.84521	57.1625	4.57391	0.0891069	15.7878	0.257295	745.973	4016.94	66.6044	37331.9	4.39117	0.138982	0.171825	10.9959	707.308	15703.3	139.094	166.055	0.26425	296.35	588.26	0.379212	0.13896	18.9133	8.67535	0.319443
TCGA-A6-5662	1.2411	0	14.2699	1402.44	7.24936	70.1033	3.21039	996.297	16.1209	13.6155	4.52505	2269.52	23.5444	3.49839	2247.13	11308.6	0.573912	84209.4	1380.23	215.063	15.6029	89705.1	175.373	28.8864	74.6498	3.13988	0	0	1.84969	2892.03	2379.7	16.921	220384	1.8408	0.573377	0.554035	47.2094	255.041	240911	334.445	65.4431	2.51624	245.871	468.227	1.81929	1.27562	7.74065	23.8115	2.47899
TCGA-D5-6533	2.12329	0	55.6542	1126.32	7.56667	95.6681	15.4712	1192.61	4.46937	29.2919	6.7866	459.502	25.5767	0	2806.35	14465.5	0.699912	103610	994.499	231.996	48.2517	54991	78.3149	39.2762	191.406	1.40218	0	4.46552	5.27307	7205.11	1824.68	14.2118	261133	0.657817	2.29955	2.25547	28.5529	333.696	91494.4	923.862	105.392	0.658892	326.932	564.988	0	3.11243	11.9907	13.556	9.77444
TCGA-A6-5665	1.10685	0	7.64037	1094.56	7.37713	75.837	1.64017	993.635	0.133679	78.6128	0.132901	1462.44	7.64024	0.0674164	3423.26	5044.95	0.072655	55401.9	681.764	179.851	44.523	10777.3	108.373	12.0543	198.902	4.6229	0.0484534	5.98618	3.08434	1852.04	6032.03	112.079	130942	12.9778	0.0730273	4.25709	25.4135	356.529	18912.5	50.7193	959.027	0.127716	406.935	767.84	1.68597	0.0730168	13.467	10.4802	3.15917
TCGA-AY-A54L	1.43836	0	69.4604	1072.15	4.02109	224.053	20.5821	894.078	4.01448	81.2393	4.0171	562.621	12.8334	3.6253	3095.72	7662.81	3.58956	228743	548.268	250.256	29.9454	76696.4	25.0903	4.62968	181.461	21.3848	0	0.556672	17.6281	3461.43	5558.91	18.9821	111166	13.9493	2.82998	1.3	50.4706	364.146	163567	1179.66	142.476	4.03568	254.309	961.711	0	1.33492	14.9549	16.4118	9.51812
TCGA-AA-3860	2.58904	0	164.479	1075.81	3.95673	59.1614	0.45943	715.594	6.88411	85.2144	9.63457	330.842	7.90597	0.209099	11265.8	6082.53	0.229174	325694	536.836	203.407	54.3679	8319.57	52.3497	24.2209	86.7003	13.4209	0.141807	9.7379	0.477348	963.189	5709.31	44.5014	76609.1	3.93477	0.230628	0.293546	24.8939	1161.97	22090.8	309.944	56.078	0.49379	251.582	632.795	0.808525	0.230587	23.6447	4.33368	4.25023
TCGA-5M-AATE	3.28767	0	61.0629	1259.08	4.11442	88.7757	2.28304	1075.36	9.73396	63.6159	2.25635	748.346	17.2741	3.91703	7209.44	6352.34	0.500046	211097	468.558	129.466	22.0747	9617.07	57.4916	8.23168	201.733	20.687	3.40077	2.86552	2.89622	3353.56	5677.53	120.768	93421.9	9.77423	0	1.10687	37.7316	278.331	23974.2	761.148	51.427	0	793.677	785.537	0	1.81301	12.5058	10.7373	7.72055
TCGA-CM-4747	0.668493	0	197.475	1389.02	1.1093	103.61	0.0214397	1169.95	8.61875	53.9728	1.1095	679.953	49.6117	0.012769	25059.5	7129.71	4.2589	155459	1418.14	293.569	23.7679	26607.3	42.1227	15.1334	93.9208	2.19137	1.07829	1.10986	1.10796	1060.96	3619.88	15.1421	138759	9.68154	2.15035	0.0162524	37.7898	551.504	62663.7	253.658	63.7123	0.0223087	173.796	891.482	0.0281726	0.0137233	4.35149	11.8806	2.19137
TCGA-EI-6511	1.32055	0	110.823	518.279	4.18224	81.5703	2.95666	2048.28	6.70204	63.3579	7.9798	602.432	64.9196	0	12203.3	8625.14	1.84458	270303	1271.51	286.29	29.7702	17982	25.4079	21.2652	122.38	4.11742	0.558472	2.91519	53.0411	3770.43	3034.44	21.1921	161676	1.06358	0	1.1285	33.4085	313.631	46223.3	675.115	148.565	0	461.191	799.246	1.05603	1.84298	14.5537	5.33389	12.8415
TCGA-A6-6782	0.517808	0	59.3253	645.783	5.50819	147.924	2.61925	646.953	10.1579	20.3845	3.81647	899.767	41.0261	0.23307	5262.35	15933	0	94383.2	975.139	275.08	15.6364	8160.71	60.9754	37.9366	135.32	3.7333	3.41749	0.94051	4.29786	2263.42	1263.95	38.0872	152424	0.945433	2.53424	2.39436	18.8094	609.166	21893.1	749.481	140.809	0	804.086	752.723	0.939827	0	19.0576	6.94901	8.23318
TCGA-AZ-5403	5.23288	1	361.041	747.266	7.80016	109.486	2.25651	2802.04	8.79745	32.1292	3.21964	1107.8	23.0356	0	2200.1	17044	0	85312.9	2739.81	366.049	20.5552	27021.3	129.851	61.3684	114.171	9.09858	0.393549	0.751922	2.75026	1710.22	1219.29	15.2192	285418	3.23024	0.3399	0.31694	65.2212	376.018	63867.7	1021.8	244.08	0.282101	544.525	431.87	1.22787	1.97018	8.49194	12.9938	4.63692
TCGA-AA-3971	1.33973	0	425.103	872.6	3.22705	142.929	1.70841	1391.06	10.5578	79.8988	1.73123	464.868	3.31498	4.20063	20202.9	8678.58	2.91827	236654	692.56	220.172	23.2466	7741.62	35.6172	20.0989	61.7714	4.79857	0.0527223	6.1961	1.71527	985.036	4197.59	68.9233	102611	1.72672	1.56599	0.0966527	44.6739	500.103	23375.1	676.893	132.474	1.72112	117.191	694.071	0.188838	0.0797419	7.89247	13.854	0.164637
TCGA-G4-6304	4.46849	0	49.359	1741.42	2.34236	139.824	0.0391063	1280.61	6.87672	60.767	3.47946	689.038	9.2352	1.16073	6719.39	11215.8	1.16533	119250	1011.17	434.466	51.561	54246.7	108.902	17.2332	199.454	17.1351	0.0168707	5.74904	1.1988	5102.82	2529.11	22.974	139677	1.20102	2.27335	4.5137	29.851	252.273	105091	42.4867	248.755	9.11154	621.326	699.365	0.0519422	0.0247312	12.6457	12.6215	10.3251
TCGA-F5-6571	1.07397	0	132.167	1029.21	2.79222	42.1157	4.6631	2206.54	12.9128	32.2434	1.63809	1126.5	33.6154	0.674785	7225.34	13800.2	0.0556348	249019	1151.4	186.472	10.4108	9831.48	54.2878	20.5324	116.329	4.98141	1.55249	1.63282	1.66179	1636.25	3112.7	19.568	145875	2.50807	0.974917	0.599271	37.8622	321.979	33969.6	852.424	98.592	0	247.603	1017	0	3.79467	12.7722	16.3436	8.4183
TCGA-5M-AAT4	0.134247	1	120.706	1068.49	9.11539	97.8201	4.13389	697.904	0.573614	46.4267	3.38167	644.543	21.4342	2.90703	2470.69	4619.57	1.36239	37903.2	671.576	228.208	24.1945	18573.8	49.8505	9.58984	142.908	20.3285	0	6.93816	9.90495	5928.5	3089.71	50.7135	105096	4.10078	0.622895	0.604931	13.045	429.457	32497.4	511.373	181.068	1.27113	241.363	589.002	0	0	11.0129	10.3523	7.56766
TCGA-A6-2684	1.06027	0	115.499	593.013	6.4843	213.78	0.0772129	2105.54	6.49429	49.3503	5.22833	1015.78	25.9921	0.0441047	9976.74	10219.4	1.32612	96423.4	1299.89	176.542	40.2251	12506.8	105.073	15.6531	102.572	11.6655	0.0320493	2.69425	1.40045	1100.3	1501.18	23.4417	234593	5.21873	1.3268	1.3529	69.9645	635.655	27859.9	299.783	87.0414	0.0806906	231.033	843.312	1.41968	0.0476138	9.18243	5.30068	2.71433
TCGA-CK-5914	1.83288	0	30.3185	1077.09	6.33157	151.594	9.15739	1777.53	1.78935	28.6838	7.83685	411.398	16.0143	0.0783135	1869.61	17532.3	0.0845165	109725	1167.08	321.056	36.4283	29156.6	60.2637	81.1398	197.577	14.118	0.0560052	0.159756	0.147405	5316.77	2040.32	12.8992	133474	1.78274	1.60617	1.66175	85.0638	227.962	65790.5	1701.95	68.2578	0.150822	373.303	811.367	0.203571	0.0849457	18.9831	3.40115	21.6999
TCGA-A6-6653	0.772603	0	35.9816	2025.74	1.21938	45.073	0	997.836	7.17611	48.998	10.7335	512.662	34.338	1.41903	3522.72	11888.9	1.94689	127059	956.487	133.709	28.956	34946.3	113.969	18.9551	184.026	0.732171	0.949526	2.18524	0.275819	6888.56	3278.41	21.7524	125311	4.18631	1.39012	6.25636	60.6098	365.902	50022.1	255.264	420.85	21.171	432.736	916.476	0	3.07669	39.5631	14.7983	49.8157
TCGA-A6-3810	0.676712	0	24.607	765.448	5.65173	139.382	0.203079	771.073	5.67432	54.0895	9.09364	653.613	5.96923	1.82153	10077.5	7601.8	0.115409	287513	462.044	286.797	29.9636	7106.73	135.641	16.9739	95.2061	4.03435	0.0752592	12.5475	2.12047	778.621	2560.11	50.1078	125039	0.219621	1.85476	1.94154	9.70167	1052.94	12885.6	225.606	171.395	0.214263	355.722	406.197	0.299194	0.116024	15.0281	2.21365	0.255652
TCGA-AD-6901	1.86849	1	61.7964	748.408	14.8488	65.1613	0.383799	2424.58	7.21701	23.0501	0.925733	1183.02	29.8476	0.446204	3215.31	5875.37	0	80462	1536.58	556.294	12.5299	9540.08	150.686	43.9569	127.73	5.38759	1.13019	0.924111	0.381984	1735.39	1880.9	39.2688	352580	10.1739	5.52722	0.414498	30.8554	485.733	32704.2	675.09	129.338	0.930329	1123.21	571.937	0	1.03543	8.69249	8.73834	0.373779
TCGA-DM-A28H	9.75616	0	91.6236	1673.31	5.82405	89.1453	11.8375	871.584	9.21046	55.8158	32.2176	473.265	43.3776	2.55023	2745.67	16051.2	1.66478	274369	777.443	179.106	22.4458	7526.33	69.1263	9.93313	354.34	10.8305	0	4.12506	3.29634	7206.57	1899.04	8.2566	82207.1	0	3.41433	2.50534	27.445	499.978	12898.6	284.103	191.651	0.769851	634.21	736.615	0.766309	0.799842	40.156	15.0087	26.8652
TCGA-AD-6548	1.78082	0	32.7205	1097.12	3.93766	81.6688	1.61471	1495.13	4.87392	36.8744	16.4668	867.299	16.9835	0.806584	5316.86	9689.87	4.57158	103389	1341.71	279.089	74.9214	9537.05	196.072	28.4905	196.594	8.4952	0	6.28992	2.07598	5306.41	1252.34	9.23486	148351	2.05923	2.91	4.34089	35.5625	319.199	10300.4	181.802	228.16	1.13874	369.879	780.479	0.679807	1.82969	25.9044	11.2158	8.49554
TCGA-AA-3506	4.83562	0	16.8496	1235.25	1.69118	53.0278	0.127513	848.818	1.69451	60.4217	4.62338	424.502	31.7216	0.0703056	25367.9	8137.83	0.0757968	357308	841.17	191.932	48.254	39015.2	42.4798	25.6838	108.848	10.5876	0.0504627	4.63523	8.83625	1493.65	4644.81	7.78191	128368	4.60963	0.0761873	0.0922176	51.3383	362.53	58396.9	555.664	75.7173	1.68382	118.018	859.249	0.178939	0.0761763	15.1772	10.6554	6.18258
TCGA-AF-2690	0.980822	0	17.6244	98.2934	6.14603	61.4305	3.35942	2420.81	14.6444	27.9072	1.24191	1969.88	21.7998	0	6842.84	10692.9	1.33934	164229	2360.2	190.629	12.1662	5006.57	112.145	17.6984	94.9264	5.36632	2.19627	4.7212	0	1787.51	769.59	32.079	268557	0	0	0.591202	67.0779	382.756	17217.8	212.474	172.228	0	934.82	777.904	0	0.609574	14.9897	10.1944	6.75518
TCGA-AA-3977	2.08493	0	49.4925	766.766	3.53667	82.4091	0.4048	1049.37	3.56323	25.1287	13.7062	271.474	39.2032	0.189373	10059.8	7932.51	0.207103	149999	465.927	461.404	187.557	8999.99	82.3557	21.5655	203.245	12.0603	2.35002	13.8401	3.44071	1122.75	1982.9	27.8302	71455.3	3.51976	2.68828	2.90683	83.9982	1031.82	11322.8	76.9742	285.113	0.433408	259.032	802.828	0.684725	0.208347	37.8992	3.81702	9.34767
TCGA-D5-6538	1.4274	0	173.674	2091.99	2.68245	34.3268	28.4074	340.924	2.68129	27.0958	4.50354	738.91	12.6241	2.7476	463.024	16057.2	0.88695	214337	468.457	64.1691	10.8105	90733.2	149.272	12.6285	211.662	29.9846	0.900891	3.59031	9.09184	5119.09	2401.23	9.90563	57096.5	0.867797	0.886767	1.79807	27.1015	195.316	166778	55.125	100.357	0	616.853	1031.96	1.7681	3.67123	20.8082	29.0275	19.9588
TCGA-CI-6623	3.95342	0	247.374	1337.11	11.437	60.9506	5.341	1789.77	3.03781	78.1812	3.0406	853.168	41.5427	0	8058.18	9324.02	2.19314	140779	1264.42	151.755	25.3686	11474.3	51.9015	27.1014	132.743	2.99381	1.07934	4.13235	5.31442	3744.11	2603.98	12.5459	107039	3.60191	1.58047	0	33.3492	609.389	28951.2	308.506	291.28	0	306.943	691.037	1.39426	0.982524	26.7122	12.175	13.3556
TCGA-G4-6588	2.18082	0	5.25159	570.442	6.89686	51.1573	0	1385.02	2.20902	33.5727	7.67559	552.121	26.7362	2.35183	6696.48	11632.5	0.71436	74195.4	1079.13	172.763	83.5757	16195.9	89.4624	25.2295	123.855	17.7012	0	5.31787	0	6045.06	1945.55	10.6018	113998	2.98971	1.51802	5.54	32.8252	459.619	20772.4	76.367	351.187	0.674713	204.876	589.591	0	2.33407	25.2986	9.12175	26.2736
TCGA-G4-6314	2.99452	0	17.8011	812.739	13.991	121.579	9.55828	2196.88	8.11717	19.0529	2.9801	935.037	11.0011	0.534855	1100.98	18003.7	0.526494	70565.1	1192.98	285.791	16.5901	58580	101.069	127.281	151.889	5.45842	0	0	1.09524	3121.15	963.958	43.422	183097	5.55718	1.19281	3.17399	65.8158	299.353	88060.6	608.922	223.234	9.48217	439.596	544.884	2.92973	2.57424	12.3056	6.69263	12.4365
TCGA-AY-6386	0.986301	0	95.1219	2101.17	9.44469	112.894	0.0499381	1642.5	1.25983	42.8314	5.95436	386.333	3.65009	1.20507	6040.01	21255.1	2.34762	196591	896.148	337.53	30.9365	59152.8	47.6084	58.0397	242.371	2.45402	0.0213037	1.26043	2.43198	6448.68	2022.89	30.9349	167582	3.61121	4.59905	4.65507	62.9537	377.983	88601.6	481.352	230.551	3.60632	720.125	792.752	1.26567	0.0313523	21.3764	6.00921	17.7395
TCGA-G4-6307	4.5863	0	472.091	2025.06	12.1672	86.2254	6.05792	726.119	3.41005	99.247	6.02969	548.474	10.2907	0.839712	1393.63	11762.7	0	63953.8	898.644	137.072	12.0138	49421	124.22	24.1389	161.276	10.3429	0	0.808503	28.0805	4362.22	2268.16	28.4298	74474.6	2.54264	0	2.59435	52.6124	205.203	67652.8	1249.86	179.372	0.810223	614.101	578.655	0	0.835721	20.7071	26.8399	13.8249
TCGA-AA-A01S	0.0849315	0	818.651	2744.47	9.6241	137.653	13.9328	313.702	1.86757	60.7326	9.64336	272.658	23.1068	1.63672	2824.14	8699.81	4.45012	122806	405.546	205.282	13.3974	36693.7	18.3483	10.0954	164.072	22.4504	0.0603946	8.13708	0.160892	3660.67	4984.62	21.5396	57931.3	4.9995	0.0919605	0.111913	24.8373	349.653	34821.8	597.171	98.6838	0.164698	67.5787	1478.04	0.223944	0.0919468	21.2782	13.1561	13.0459
TCGA-A6-2680	1.43014	0	160.282	793.234	0.34237	106.971	8.99237	939.14	0.349022	36.9063	0.346339	515.966	10.3209	2.23796	8718.44	5487	0.165829	253989	542.802	168.301	29.4854	22378.9	73.242	3.03725	97.6893	2.96986	0.105524	7.27514	2.78937	2135.66	2230.49	24.7178	115308	9.27211	0.166804	0.2081	20.0209	501.015	53728.8	321.411	114.759	0.328708	270.351	717.667	0.488977	0.166776	3.02568	10.0064	7.5904
TCGA-AY-A8YK	1.56986	0	119.162	2327.26	12.7621	96.58	4.49791	987.388	5.01473	38.2904	0.954087	828.196	9.98122	0	4889.93	5039.6	1.0644	210193	646.731	230.394	21.8893	7541.66	64.289	9.42589	90.2512	22.9842	0	5.59409	10.4798	2703.69	5670.46	61.7694	141741	2.68515	1.69525	0.430474	37.7667	355.805	16969.3	1097	62.5133	1.53142	154.04	770.513	0	0	14.6141	14.1274	3.7855
TCGA-AG-4021	0.331507	1	113.127	3120.7	10.461	105.105	62.4342	2915.68	10.43	53.8433	5.89907	922.229	43.2435	1.0195	3908.45	9981.15	2.8538	120865	1396.09	279.133	35.5224	100866	86.1882	23.1318	46.6829	6.33931	0	4.75862	1.44624	1670.1	1373.11	24.6624	224113	4.22275	0	0.394939	87.0617	404.69	133454	341.593	133.544	0	318.436	1098.5	0	1.00118	5.73383	17.3334	6.3395
TCGA-AZ-4615	2.74521	0	10.7731	930.795	5.22232	53.4714	0.324237	2039.51	2.96859	23.3166	0.364029	658.359	25.4615	0.158374	11038.9	6763.3	2.35248	107567	1441.77	232.321	25.6275	37212.7	40.9448	10.6587	136.345	3.08805	0.109483	0.371837	0.335197	2088.31	2042.94	42.8094	192944	7.39547	0.173614	0.217072	50.4434	192.278	66770.4	23.3626	249.366	0.345154	136.839	839.784	0.518242	0.173585	29.6077	7.98401	5.50148
TCGA-A6-2679	1.63014	0	106.094	685.339	4.70785	65.6742	0.277766	1604.08	2.64509	47.5491	2.64007	721.074	16.1934	0.139312	23408.6	12112	2.16135	569885	1211.9	218.853	40.5752	20051.8	52.2379	11.7162	112.931	7.05182	1.94747	2.65355	0.286648	937.819	3692.61	14.0333	164301	10.6585	0.152352	0.189182	38.5283	360.765	62459.3	731.75	157.934	0.294687	209.987	523.087	0.430086	0.152327	7.2313	7.14391	4.91468
TCGA-F4-6570	0.515068	1	16.4277	891.671	6.08937	65.8762	0.939859	3076.72	5.49425	38.138	8.40902	606.632	18.1638	0.447997	10285.5	14829.8	0	92833.2	1149.71	449.359	37.1224	13005.5	126.55	36.1824	147.492	6.53561	1.13325	7.2222	0	2888.24	2084.01	17.5771	237542	2.05764	1.66024	7.23075	37.0674	307.11	27944	92.9591	235.199	0.382361	385.397	869.022	0	1.66029	23.9366	12.727	16.2474
TCGA-AA-3982	2.25205	0	432.819	1042.28	4.49312	119.93	0.257888	2445.96	0.288953	98.1016	6.45736	684.156	13.301	0.130863	17738	5515.38	2.07939	130189	669.29	201.883	17.5866	20998.6	45.4547	15.3404	81.8777	6.71913	0.0914774	6.4936	4.41276	2103.83	2830.56	23.919	88087.1	0.280581	0.142958	2.20135	38.7996	628.051	29539.2	339.077	165.281	0.273199	163.441	742.074	0.393996	2.08226	13.1165	10.8989	4.67292
TCGA-AA-3538	2.16712	0	118.792	1029.85	3.19909	66.8336	7.40387	1682.1	6.36574	159.005	7.41899	589.705	20.1677	1.06772	8024.48	5298.77	1.06955	201088	702.13	145.325	27.5902	33070.5	42.4475	8.51012	98.6528	11.6643	0.00726836	19.0084	4.24983	1491.22	2849.83	24.411	87951.1	4.25381	0.0105656	1.07444	28.6549	553.628	51165.3	841.019	50.9367	0.0171075	160.176	1100.89	0.0215475	0.0105643	14.8582	5.32577	2.14633
TCGA-AY-A69D	1.48767	0	90.9315	1118.82	5.91689	97.4633	0.302912	1094.02	2.2897	28.0146	4.86614	549.169	50.2139	0.367312	7717.31	7743.43	2.03013	227544	633.775	738.423	47.5684	20653.4	46.826	16.6924	104.283	12.419	0.410416	6.92785	5.98351	7006.67	5824.28	21.1097	182583	6.45216	0.357194	3.62188	93.4077	251.205	46279.7	81.9058	140.915	5.42948	245.289	680.826	0.782562	2.60947	10.2332	15.38	9.85957
TCGA-QG-A5Z2	2.60822	0	74.7224	2452.64	7.3453	61.954	1.07079	1994.22	4.79792	54.7251	0.454963	634.009	16.2962	1.18309	9169.82	12714.4	1.1671	297530	905.444	438.856	9.55789	28309.6	30.2525	4.08077	175.283	15.9566	0.557601	2.28949	4.21026	6002.07	6488.32	15.0526	167961	2.92415	1.16602	3.11321	49.2809	215.868	89170.3	160.475	198.975	0	323.654	972.433	0	0.510651	12.0697	18.3516	14.7042
TCGA-CI-6620	2.76438	0	55.5657	1417.99	7.36611	65.6707	8.57241	1291.3	7.66158	61.901	9.65392	1152.63	41.1245	2.70976	7108.49	8930.33	4.21703	90902.1	1112.08	177.012	32.6676	16730.2	91.3098	17.7409	121.573	17.9523	2.61901	1.8475	2.5229	5841.25	1081.66	25.6106	114525	2.17702	0	2.8174	96.1549	704.032	30478.7	226.141	117.54	2.50859	432.48	1429.82	2.11957	3.02039	17.5611	10.5008	19.8785
TCGA-A6-3808	0.764384	0	21.6691	152.393	0.377401	76.1398	0.339483	737.826	5.43116	26.7644	0.381949	758.245	11.1109	2.3561	8133.13	9890.16	0.179317	103438	382.365	290.336	62.075	8170.43	174.088	18.6429	133.543	0.44878	0.1134	10.0125	0.351161	152.34	787.667	39.2634	96055.1	3.04732	0.180389	2.59146	31.8058	1119.8	12193.9	8.49816	164.951	5.31843	290.596	309.192	0.548373	0.180358	13.4094	8.26985	0.44865
TCGA-AA-3655	5.08493	0	138.967	766.27	3.47869	53.1714	0.159636	1929.09	0.176228	15.1881	17.3886	984.362	6.90967	0.0861407	2214.12	21871.4	1.67177	322126	1128.36	264.831	57.6966	29309.1	142.052	47.5444	224.799	24.1971	1.56011	0.178092	18.6286	3519.29	1859.97	8.56796	135538	5.03995	1.67339	6.065	51.2878	231.892	73332.3	749.257	409.746	0.167878	869.718	701.661	0.228656	1.67335	24.6729	16.462	30.4822
TCGA-CK-6747	0.243836	0	89.1879	1276.86	4.42866	30.6701	1.15255	714.731	2.44264	28.1249	6.41832	543.284	9.47845	5.64496	2937.02	13742.4	0.555938	226605	678.166	150.802	27.531	17915.9	55.7661	19.8451	94.3082	9.60144	2.07522	2.44001	4.46098	4399.74	3161.94	11.4028	104178	0	0.555391	6.84058	30.0827	239.438	38387.5	86.5382	210.677	13.8789	882.835	819.527	0	1.95098	21.878	8.25147	22.1313
TCGA-A6-2683	1.29315	0	13.5264	689.338	40.3911	217.108	4.09434	1637.95	10.2401	87.2078	0.878658	701.908	38.9662	0.214903	24076.8	9925.08	4.74892	261448	577.983	263.779	16.837	19645.2	120.349	48.2483	71.6085	21.218	3.97623	3.12479	0	784.058	3827.5	577.83	106508	8.26145	0.924089	0.0134637	84.1737	1032.74	37375.2	3.68902	187.43	0.122946	155.415	1486.77	0	0.370093	9.61774	5.3982	0.413534
TCGA-AA-A00U	1.41918	0	72.9614	1903.81	15.0744	47.2896	0.293124	809.909	2.75044	97.6437	2.74487	678.625	16.8139	0.145715	7448.96	11447.1	0.158561	188055	639.042	322.864	14.5837	33842.4	42.6279	18.9892	54.384	2.84714	0.101243	11.1617	0.302674	3188.8	1710.64	69.3829	74828.1	6.93105	8.95093	0.198498	37.6899	713.099	38103.1	23.9849	229.144	30.5431	269.42	966.143	0.45862	0.159458	12.0361	9.63971	5.10521
TCGA-AA-3679	1.25205	0	470.063	429.285	2.43545	141.898	6.12733	368.653	8.21866	157.483	4.40045	228.496	39.5576	0.126616	4526.85	6514	2.03881	241475	236.876	163.543	17.1523	19436.6	139.767	14.9667	165.222	8.53747	0.0886651	8.24756	6.18055	851.842	2462.22	41.8136	58428.6	6.27421	0.138243	0.170869	19.265	725.449	32942.9	311.981	61.1479	0.262595	263.877	853.487	0.376494	0.138221	8.74344	8.64222	2.5146
TCGA-AD-6888	1.29315	1	168.372	2329.35	3.53429	96.1933	3.545	789.155	2.63532	69.4859	8.03347	464.93	7.07652	0.873445	5400.51	6365.17	0	183850	525.497	309.972	29.3709	20465.6	60.539	6.18659	279.763	14.2757	0.886251	8.02806	0.850025	4427.88	4058.21	350.044	141522	9.84496	4.54558	1.76855	27.5776	415.067	32626.8	857.846	211.998	0	366.97	978.035	0	0	30.3375	16.0454	2.62711
TCGA-A6-4107	0.632877	0	296.335	1310.54	9.21253	118.376	1.44062	1287.96	4.06945	47.9589	4.06694	975.202	208.408	1.34919	7615.79	8450.07	0.0520763	281537	1235.97	299.385	17.4232	33001.6	53.3288	17.3773	139.736	8.04387	1.30558	2.77011	5.3233	1542.18	4204.33	25.3688	153762	5.35029	1.36094	0.0628231	41.2927	420.486	82637.1	993.598	82.6249	0.0891969	119.896	1080.32	2.80522	0.0523267	16.0058	14.6251	8.0437
TCGA-DM-A1DB	3.69315	1	261.844	388.83	0.546853	45.7162	1.91736	607.938	6.74308	72.1694	0.546398	165.009	56.1572	0	5807.61	9551.11	2.05455	150802	645.735	80.0707	46.5485	15143.7	17.3739	4.57056	129.385	27.3703	0	24.2644	11.753	5385.15	3067.96	5.91629	32135.9	1.22095	0.597206	1.28155	16.7137	380.147	37835.8	314.729	65.2473	0.548595	218.979	544.604	0	0.597221	50.36	8.68021	20.4479
TCGA-AZ-6599	0.564384	1	28.5284	1997.48	2.49018	33.1036	0	606.291	10.5812	41.6451	2.48777	471.346	3.75346	2.74	3459.14	18014.5	0	483755	964.413	393.262	10.9297	19287.8	22.0087	5.05863	85.9585	1.80719	2.1043	4.48745	3.85507	2115.24	5064.18	17.4732	90111.5	3.83321	0	4.77291	45.618	282.236	56738.1	241.793	163.617	3.17011	796.446	814.416	0	0	25.5244	11.6969	3.11879
TCGA-F4-6569	1.12055	0	20.4421	369.374	15.1403	86.1174	0	2442.76	9.28263	28.7883	5.31645	1071.78	9.27374	1.19609	5604.98	17454.6	0.695717	124418	2613.24	531.577	15.0908	24629.2	147.357	93.3973	170.346	6.89844	0	0.588107	0.190156	2871.68	911.815	7.60169	348420	0	1.16736	2.99524	62.2689	732.035	44746.5	24.6036	143.246	0.188688	623.882	393.031	0	0.246676	13.9764	10.2507	4.34137
TCGA-A6-6141	0.69863	0	109.843	1571.29	11.5576	69.8562	0	1084.28	7.6859	42.4878	4.84409	1070.19	6.47666	0	8338.75	10916.7	0.294507	218229	1282.39	426.365	14.5752	13975	35.6597	32.8597	108.89	2.00456	0	4.35795	0.237284	3057.09	1686.3	38.1089	138502	4.38863	1.81546	0.270698	69.7149	390.677	20809	56.7191	156.03	2.51746	318.432	705.639	0	2.34928	15.6294	31.5507	7.5083
TCGA-EI-6509	1.41644	0	31.3145	1158.24	6.72145	59.3008	0.869847	1537.96	11.0945	38.1185	2.37721	2081.4	12.7647	1.03949	3029.54	9625.16	0.5883	203333	893.117	450.136	24.7328	20826.3	135.923	33.9835	67.7994	6.90836	0	3.53162	1.62954	2618.79	2956.47	11.2473	163545	7.54046	0.1879	0.950241	34.4323	248.535	58756.7	469.974	85.6458	13.2872	499.092	639.059	0	3.75427	16.293	23.7893	12.7163
TCGA-AA-A01V	0.0849315	0	140.257	2101.65	4.58821	50.8433	0.266727	1275.99	2.57032	44.1122	4.60222	265.775	24.3346	0.134643	10574.7	10158.6	5.41192	460238	708.337	355.048	20.1435	80384	29.026	4.90249	118.614	8.92882	0.0939727	6.62635	4.50307	5297.92	7309.69	7.11158	81839.8	4.57329	3.79242	2.24342	41.8127	322.579	96506.4	178.077	179.876	2.53339	149.582	1165.95	2.69502	0.147134	32.228	6.95108	4.77975
TCGA-NH-A6GA	0.827397	1	95.8861	661.658	5.2737	60.0695	2.12312	1333.82	5.27516	14.7744	2.1262	1422.28	9.50524	0.00871729	4627.28	8074.54	1.06157	204643	1093.6	1331.54	31.6164	15633.9	97.9821	9.50373	336.034	9.48744	1.05327	4.22708	1.07303	4421.8	4688.35	37.9312	120868	9.46191	1.06168	1.06587	25.3042	539.423	37689.2	205.467	214.925	0.0151405	624.744	440.41	0.019051	1.06167	5.29049	29.4505	9.4874
TCGA-CM-6674	0.410959	0	3.1344	668.878	19.5549	133.748	0	1406.57	4.69069	19.4067	12.8335	534.826	25.2969	0	4936.63	15631.8	0	85837.9	1333.95	183.262	11.2617	10473.4	54.429	67.2982	122.03	1.21153	0.389152	0.274341	0.279052	2399.78	765.558	25.7234	151377	1.22916	1.9551	1.86537	52.2149	553.191	23102.8	7.45077	288.974	0	261.819	546.779	0.274806	0.335419	12.3222	9.4625	10.0241
TCGA-AZ-4681	6.98356	0	483.76	2951.81	8.59617	207.968	5.23818	901.462	2.01462	146.385	6.98851	328.188	33.3015	0.096187	3899.78	7176.78	10.2986	198228	687.505	96.7742	17.8179	39910	37.1321	14.2631	252.112	23.8545	0.0682403	2.0185	16.3877	3748.68	7068.93	29.9548	95352.1	0.194955	0.1046	1.83609	45.6478	385.889	53490.1	545.257	175.425	0.190352	68.7398	1286.72	0.2624	0.104584	19.2853	14.0286	7.18562
TCGA-AA-A02H	0.167123	1	62.3952	800.806	8.17743	76.7094	10.2101	904.102	14.2989	65.4543	3.07509	333.42	31.7052	0.00374616	10280.5	9164.71	1.02628	321111	374.33	159.555	36.8203	19847.2	30.692	8.19147	112.506	24.5229	0.00277751	6.1382	7.15391	1912.52	5025.7	30.6862	76723.4	2.0534	1.02633	2.04697	32.7333	490.913	65893.6	391.711	28.6473	2.05309	147.283	950.118	0.00809264	1.02633	12.2785	9.20987	7.16441
TCGA-CM-4746	1.91507	0	17.1762	3115.66	1.9211	96.1151	1.89221	864.893	6.74499	62.3741	5.15109	205.952	10.4001	0.089352	4891.61	6385.01	5.92478	616825	667.645	202.458	35.4711	23568.8	37.3642	17.0282	79.4638	11.7709	0.0635832	8.34247	0.170887	2398.67	4503.58	12.094	92193.4	3.53837	0.0970782	0.118347	62.2394	300.234	40671.9	116.623	269.505	1.90993	263.144	866.393	0.239248	0.0970637	7.00712	5.30964	1.95899
TCGA-D5-6924	1.19178	0	23.3036	830.075	3.23138	155.818	2.10268	809.334	3.80304	37.3767	7.31367	608.425	34.1663	1.70541	4916.67	7156.47	1.67968	176068	955.014	283.216	31.269	13556.2	86.1654	18.9423	145.517	16.4012	1.82012	11.4065	12.1835	5471.78	2169.69	8.7549	144884	7.92814	4.92641	0.423469	15.4819	344.732	20933.9	880.865	97.8044	0.389607	520.692	727.12	0	0	24.7349	11.1327	12.3554
TCGA-AA-3975	2.83836	0	164.696	1268.58	2.57134	124.615	5.23297	778.008	5.20932	123.831	3.4492	527.962	9.5283	0	10613.1	5706.84	0.846776	338540	412.064	129.768	19.1212	9239	38.2836	5.16965	87.0857	13.9659	0	25.5506	2.57711	858.151	4138.6	32.2172	83343.2	3.45189	0.846535	0.837622	21.7325	812.098	23180.4	842.603	64.4177	0	68.7698	1141.4	0	3.55287	17.417	11.3092	3.43439
TCGA-G4-6293	8.9726	0	260.596	2359.26	4.41845	51.7314	1.13505	2043.62	6.60082	30.8333	0.0289725	444.401	4.44501	2.18256	5252.14	23185.1	0.0170874	214149	653.379	190.317	33.0128	118758	50.6308	17.6226	163.886	7.71968	0.0117622	0.0293552	7.6699	6305.77	2456.14	16.5379	201198	4.41703	2.18857	2.20346	54.9894	209.025	278179	417.984	221.078	5.50213	235.416	874.44	0.0354877	2.18856	8.83428	19.7664	8.81332
TCGA-QG-A5YX	2.74795	0	145.492	2302.05	8.19655	270.194	2.07089	1392.55	3.89928	18.1601	4.37495	541.723	53.7315	1.85655	2723.44	10193.4	1.29367	125968	543.474	328.62	23.1732	23610.3	24.8869	9.65257	272.394	36.5882	2.02754	2.49379	10.7449	14867.3	7224.31	20.9136	130644	4.3916	0.780834	4.8403	57.9761	244.015	51507.5	464.607	272.205	0.236182	560.4	1531.64	0	2.35086	19.7679	25.983	23.8777
TCGA-F4-6460	1.11507	0	40.5638	909.939	5.12133	61.4512	29.3523	800.706	9.87564	41.4264	2.75978	904.572	36.0731	0.603982	12912.7	15785	0.187813	268627	835.738	178.022	10.4837	56222.9	70.4119	19.9366	94.8676	4.21925	1.65807	1.60229	8.84569	2874.98	1805.47	25.4504	108509	3.16099	1.89681	0.948307	59.1233	328.441	117320	725.403	136.112	0.489283	467.146	481.377	0	0.585836	15.8886	15.6542	7.28258
TCGA-AF-4110	1.20822	0	101.845	595.034	2.3911	52.5907	1.88867	1239.03	16.4397	37.7629	1.86246	1412.04	16.2241	0	8869.43	10115.1	0	435638	1184.88	648.929	23.413	18788.8	73.1528	20.4069	75.6307	2.35307	0.433441	3.96946	6.75162	1454.05	3965.79	10.5377	202604	4.5302	0.380897	3.75389	64.1361	445.594	47214	381.01	99.1963	0	294.929	1119.33	1.32975	0.380915	10.6091	10.676	6.00292
TCGA-5M-AAT6	0.794521	1	1.47091	566.267	22.0064	115.736	0	3326.86	7.71878	63.7974	2.34491	1259.57	9.95856	0	13563	5668.55	1.70859	98316.3	1164.53	756.451	30.0795	3443.77	64.069	31.5608	96.3733	7.09253	1.91803	2.77779	0	2533.79	1087.22	122.728	257774	0.617453	5.36519	0.680318	31.7404	664.877	5985.77	2.75342	180.269	1.48124	440.609	853.961	0.201241	0	13.4887	10.9704	4.46829
TCGA-QL-A97D	1.82466	0	103.038	1758.26	2.70825	43.3629	0.589275	2176.26	1.28416	43.411	1.28476	990.998	12.5042	0.640187	9601.62	6079.52	0.633043	284544	703.341	315.578	30.0958	7318.69	67.9563	8.28897	114.247	9.07994	0	4.85195	0.587701	6195.54	7278.44	6.8748	194263	5.59331	1.37815	2.83857	68.8168	345.669	17019.9	416.533	260.953	0	304.298	1044.98	0	0	9.72027	15.4527	17.6738
TCGA-G4-6303	5.48767	1	94.8226	891.108	2.42217	62.5671	13.1445	761.194	12.3903	14.3016	7.36664	951.799	81.6149	2.99004	2824.62	10458.8	0.865483	146238	1101.52	237.288	7.99152	15686.7	72.5871	17.0982	199.043	7.14743	0.581883	1.38506	1.06454	4176.52	2151.94	27.0661	108357	3.12632	1.65967	1.55448	25.3362	324.578	29687.7	839.518	153.95	0	415.722	669.643	0	2.07026	33.6353	14.6365	5.42844
TCGA-A6-2671	1.77534	0	24.1015	1323.08	1.7943	93.7562	4.77953	1410.48	3.34385	36.709	4.86074	700.521	34.9103	0.0790598	6829.9	6669.59	0.08533	336716	903.811	193.953	44.4393	17128.7	66.8527	16.0452	90.7202	12.6484	0.0565198	4.87509	0.14897	1062.86	2344.53	60.1221	167245	7.83909	0.0857764	0.104167	86.9961	609.831	30925	119.4	46.3361	0.152431	319.376	578.315	0.205919	0.0857638	11.282	12.7457	6.50808
TCGA-EI-6514	1.3589	0	189.027	975.955	1.74103	85.2392	0.551787	1788.7	26.8178	40.5261	1.7383	4252.97	33.1916	1.12514	1875.63	14640.8	0.646914	365081	1248.36	168.065	21.125	26101.2	105.103	10.427	125.908	4.92533	0.275002	3.36834	6.40924	2791.45	2015.95	90.3353	220512	1.33892	0.219901	2.84057	61.7296	206.74	59922.7	990.815	171.356	11.9594	644.514	1287.56	0.159821	2.0377	37.6339	12.1902	4.11553
TCGA-D5-6530	1.70137	0	6.01906	2571.42	5.33253	74.9447	0	2230.01	6.10826	45.8659	3.7661	343.501	6.78048	0	4816.38	16957.9	0	281902	1571.93	156.023	14.4416	12530.8	45.061	29.8682	244.219	7.60317	0.746573	1.43779	1.44541	1779.11	3534.66	29.7978	101953	1.44091	2.33541	1.49093	42.0575	198.101	42336.3	28.9737	147.642	0	328.245	785.113	0	0	22.9945	19.1998	20.0497
TCGA-A6-6137	0.953425	0	295.034	1601.48	4.44088	65.2886	5.49551	785.269	4.4229	36.9593	5.34946	402.939	106.193	6.84903	5817.31	13451.7	0.692234	136355	757.928	234.9	33.6418	16359.8	46.6332	9.71806	105.62	9.66026	0.123104	8.40262	4.82358	4122.42	2974.98	9.96958	84436	3.83922	2.0912	2.62993	32.1215	452.596	27734.5	475.504	184.095	0.565308	482.18	842.947	0	0.368324	15.9261	25.962	11.1604
TCGA-D5-6531	1.47945	0	71.3158	1138.52	5.95184	78.655	0.121178	2218.93	1.65759	20.9594	3.10692	594.535	1.68336	0.0671034	7345.23	15775.4	0.0723147	130283	1045.06	277.264	37.0981	65628.8	37.2588	33.9864	294.633	24.7197	0.0482355	0.134306	1.64266	3526.58	2116.98	40.031	132430	4.52592	0.0726851	1.55702	73.9343	160.312	190111	1539.25	182.376	0.127063	335.105	714.59	0.169368	1.51204	23.6312	9.00973	27.5728
TCGA-D5-5538	1.02192	0	7.45397	931.589	0.910487	74.814	5.61794	4881.7	0.910258	29.9075	9.37297	800.654	45.8539	2.83081	7016.95	20099.7	0	193447	1782.81	293.693	28.9814	16742.7	56.1005	46.8095	108.484	17.8023	1.89071	1.84621	3.7299	4378.36	1243.05	6.51762	265353	2.78617	1.87301	1.86419	45.827	297.42	47619.3	691.24	147.771	0	1382.58	601.41	1.84306	2.82547	13.0804	22.4797	14.0433
TCGA-AG-A02G	3.24658	1	8.8292	1402.6	7.3983	65.3825	0.505489	742.312	4.36827	86.5968	0.581645	487.426	0.897708	0.225016	5425.45	7159.05	0.247041	198122	517.981	179.585	49.0238	31457	54.1225	15.9653	230.849	8.10152	0.151739	4.39729	0.526074	3235.27	6764.4	56.1732	154340	0.564632	0.248639	0.3182	56.7746	255.703	61785.2	164.696	148.848	12.9458	263.126	802.398	0.920494	0.248594	19.0456	4.80019	0.709064
TCGA-AG-3885	1.49589	0	85.6076	943.081	3.82348	56.5847	2.05298	670.706	2.09666	104.911	5.5355	343.695	11.2344	0.102333	14891.5	8251.96	1.81442	523130	474.482	230.913	41.7806	13615.2	42.1041	18.3478	192.444	10.9128	0.0724056	12.2807	8.74354	1931.49	4129.41	7.63602	105840	5.5095	0.111375	0.136433	43.6911	646.596	40990.1	896.93	169.074	0.204429	147.514	810.356	0.28395	1.81642	3.98078	11.0228	3.93103
TCGA-AA-3697	7.08767	0	148.538	654.758	0.266764	127.781	6.05765	1546.14	6.24925	33.3814	11.804	332.78	4.5987	1.97855	2273.26	18697.8	0.134968	229147	1145.56	159.336	37.2402	30714.3	49.9133	16.7877	275.939	4.49397	0.0871606	2.41789	6.10912	3110.98	2031.59	4.60049	135794	4.32018	2.02006	3.82854	29.2202	239.856	71271	1321.6	45.9103	0.25699	740.423	673.174	0.367323	0.135707	6.60836	8.53037	18.0739
TCGA-A6-6142	1.00822	0	190.595	1123.61	7.97207	88.5031	2.31043	653.283	4.42824	32.0795	8.39734	1280.42	15.937	1.19421	2033.94	11635.4	0	79461.7	1318.36	354.734	8.42052	26206.4	225.009	39.1385	112.857	3.06871	1.3202	3.98458	1.01144	3237.32	1205.79	65.2837	213444	2.2774	2.14834	2.51029	37.9656	353.313	45290.8	748.117	98.288	0.187978	466.059	730.817	0	1.16553	14.381	11.0891	4.33534
TCGA-CK-4947	1.46301	0	70.9815	1350.74	6.38723	63.8078	3.15148	3547.13	6.38	25.4653	3.94277	701.69	15.0951	0.761824	3811.05	23013.8	0	209776	1365.17	303.345	8.689	35259.7	90.1944	50.451	175.643	8.7524	0.784353	1.51755	3.96056	3524.53	1566.2	9.4882	150992	0.720338	2.43434	0.743096	30.2772	232.23	75987.1	399.919	164.42	2.32975	249.807	724.032	0	2.43437	25.6004	13.5669	16.0365
TCGA-AA-3552	1.08493	1	194.103	1217.66	0.479647	67.6708	8.62415	1355.14	0.490398	141.379	3.72199	869.096	7.33307	0.197466	18659.8	10753.4	0.216148	372130	690.781	166.939	53.801	13649.2	102.21	13.492	99.6771	0.582315	0.134487	11.8023	0.443012	2186.43	7226.43	38.4488	88078	6.38573	2.77931	0.275723	54.2171	625.952	23025.2	275.552	141.127	3.64154	495.083	1229.68	0.733658	2.77915	10.2469	10.0112	3.95248
TCGA-AG-3894	1.16712	0	184.171	3244.81	12.1328	73.7467	0.060031	843.905	7.35584	74.8915	2.53241	666.991	44.1513	0.034724	6060.39	10506.8	0.0372624	146491	538.065	449.479	16.0588	53858.8	76.194	16.0308	50.4603	2.54932	1.21667	4.9546	3.72532	2073.41	6051.61	17.2832	85292	4.94162	1.2542	1.27368	44.2411	1032.78	80633	429.927	25.9016	3.73166	242.046	1191.38	2.55575	0.037437	13.5582	6.22054	6.20531
TCGA-A6-6138	0.767123	0	203.436	494.196	3.81238	68.7558	6.83766	1751.38	2.07468	39.6316	3.22761	607.391	21.165	0.455094	14329.5	10863.5	1.05239	242056	1150.62	370.694	31.8376	17551.8	67.6418	21.7773	116.925	0.933048	0	2.64463	0	3109.02	1894.51	12.125	142853	2.0814	1.05124	1.01024	35.1727	372.232	47364.8	606.989	88.2895	0	494.429	629.769	0.386323	1.05128	11.6383	17.4416	8.89917
TCGA-G4-6320	2.20274	0	61.295	1727.23	11.0115	52.0539	2.47797	1170.76	6.72411	51.2459	2.46662	450.446	1.61266	0	1814.52	21095.3	0	230131	988.403	173.085	15.0631	43778.2	37.7559	36.1884	203.432	11.7743	0.831515	1.61904	2.47452	1553.15	2795.41	21.8008	106462	0.779005	0	0.797937	29.3688	251.246	122233	1070.09	194.144	1.62314	304.217	477.338	0	0.808717	5.81676	11.7485	23.6831
TCGA-A6-5661	0.838356	0	6.37937	1559.11	4.56829	43.0461	0.886204	2211.73	5.48968	30.2169	5.49065	724.088	13.7169	0	3726.77	14787.2	0.901551	113688	1054.98	197.956	75.219	36638.4	95.3214	33.0133	286.947	1.79807	0.91379	2.72134	0	5614.08	2030.19	4.5448	224411	15.6809	3.71403	5.56483	79.783	189.696	73066.8	252.029	276.831	11.0555	284.117	841.412	0	0	13.7319	13.7476	34.0631
TCGA-CA-6716	1.01644	0	318.72	1711.04	3.72852	204.002	1.13859	335.907	12.9889	25.3147	3.72434	445.439	72.3243	2.67653	2043.67	22063.1	0	150994	604.579	199.123	30.4814	94597.4	54.6229	39.6138	120.231	12.7728	4.33554	5.02785	0.497644	3125.88	3129.69	120.975	101047	15.0472	0	2.56472	49.6415	269.757	207157	1470.37	130.386	0	339.198	677.812	1.12155	1.231	26.8523	5.59302	10.8157
TCGA-AA-3989	0.663014	1	167.879	1635.7	16.4463	123.559	0.544344	1379.98	4.58231	98.6701	1.72126	504.257	54.042	0.656469	15225.9	8267.11	1.55004	660645	571.259	342.973	39.9626	29836.7	51.5291	16.2959	82.8821	14.6561	0.270767	5.81448	3.39726	2271.15	4823.04	20.5644	133694	7.54735	0.215662	0.192499	30.0006	1145.55	64283.1	607.216	53.4162	0.157915	105.933	1765.82	0.537988	0	9.19703	4.45466	2.48374
TCGA-AA-3518	0.0849315	0	14.8559	591.741	0.518065	45.5796	0.459292	2492.4	3.99022	121.699	6.85633	323.881	76.1537	0.209051	13333	7358.3	0.229119	385199	790.446	281.934	80.461	15612.5	42.1608	14.4773	90.078	25.1231	0.141776	4.01379	0.477201	2058.27	3610.08	18.0618	109234	25.3159	0.230572	0.293471	38.2351	381.764	33219.7	309.849	243.512	0.493636	80.1549	1126.19	0.808199	5.01944	23.6381	7.56536	10.428
TCGA-AA-3968	1.83288	0	521.068	826.329	5.51443	72.6788	4.59784	1440.13	0.889219	160.23	1.81071	546.586	54.3382	1.84716	8478.84	4873.41	6.56317	193778	817.137	157.327	26.6656	6756.16	42.2986	11.9338	80.0302	9.19275	0	5.51051	3.66616	1428.14	4372.86	25.7448	77784.6	0.889678	0	0	37.7133	609.193	15954.6	286.161	130.649	0.890125	111.309	1032.49	0	0	8.25275	9.18347	5.4961
TCGA-D5-6537	0.4	1	68.3727	965.336	4.15059	144.994	1.0485	746.797	0.0105209	40.4042	12.4057	511.676	7.2664	2.06643	1966.93	13194.6	0.00626596	78253.8	1146.58	408.082	60.0605	41325.8	116	23.8252	258.921	12.4259	1.03574	5.18463	1.0488	5702.88	2261.08	109.735	102517	9.30902	2.06854	4.12859	47.6468	171.952	68644	2019.63	204.045	0.010139	394.628	587.286	0.0127256	0.00629362	21.7472	14.4997	32.0507
TCGA-AA-A02R	1.83562	1	13.9944	289.345	12.2222	74.4778	0.344832	4590.09	7.7989	55.7525	3.10883	960.776	11.2538	0.166533	15708.5	13202.6	2.43703	80326.1	1011.32	438.998	93.4656	19006.2	82.2884	8.60764	208.733	8.22684	0.114756	0.396804	0.356767	1554.68	3539.62	39.7464	165040	0.378726	2.44131	0.229154	58.0596	302.308	38562.7	11.2716	159.134	0.367625	252.016	767.967	0.559093	2.44119	8.51318	5.86168	3.25257
TCGA-EI-6512	1.47397	0	20.3997	1086	3.61684	78.2818	1.69472	1677.49	4.58831	75.6497	2.63495	460.261	105.795	0.332509	4260.55	8557.5	5.32031	189847	871.99	220.462	104.472	31317.8	31.2128	21.9921	156.281	6.42522	1.51792	1.19024	11.2374	5445.62	4098.41	14.328	198597	18.2003	0	2.35108	62.5246	153.238	70689.6	1283.49	167.48	2.65405	328.911	1123.72	0	2.46674	16.8499	6.86468	42.1752
TCGA-G4-6586	2.98356	0	7.97265	1407.17	5.87163	41.0848	0	3056.55	2.85572	83.1888	2.85713	607.531	6.49954	0	7743.36	11844.9	1.45501	87678	1146.79	161.731	180.356	12278.1	210.645	16.8498	172.876	29.0521	0.712057	5.10403	0	3518.24	3140.87	5.76231	143813	2.8616	4.65059	2.19853	35.9857	237.49	25431.6	131.545	303.901	3.62021	149.942	960.668	0	0.676717	25.8192	10.9937	14.7798
TCGA-AA-3979	2	0	576.409	2097.77	3.57762	76.566	0	699.45	2.94033	190.815	5.47734	332.78	141.681	0.525807	5806.99	6689.27	7.48829	175358	362.202	94.2488	59.619	9638.45	41.541	10.8878	84.4826	10.4077	1.26425	11.8536	1.07856	2563.47	5062.25	23.1815	48237.1	10.6315	1.85587	1.13785	30.546	841.448	13731.2	159.245	206.631	0	165.387	1543.52	0	0	15.2718	29.1718	5.39326
TCGA-DM-A1D9	11.6986	0	189.373	2555.09	8.93899	68.3501	0.145638	1143.95	4.43596	47.8398	1.65826	1150	8.85948	0.627636	3094.36	10154.6	1.49549	241716	833.037	319.306	27.2487	25732.8	68.7451	25.4824	96.108	13.4233	0.709007	3.22801	1.28459	2557.85	2871.5	34.563	92908.9	4.86689	1.04379	0.569104	37.5578	354.568	55581.4	356.857	97.9656	0.511663	460.547	712.747	0.140134	0.609352	14.3512	15.2688	13.026
TCGA-CM-6168	0.49589	0	30.6902	405.514	5.33023	95.864	11.7357	3420.01	4.62972	13.2573	9.49358	1203.04	7.89828	2.81429	1977.87	21421.8	0	70429.4	1797.21	419.149	15.2868	38102.1	152.36	89.2406	149.507	1.87067	0.634322	0	0.544909	4839.88	661.642	17.3069	275219	3.95151	2.78313	4.16784	64.4428	199.677	51124.1	340.539	297.836	0.543555	966.582	657.033	0.539498	2.78319	11.3061	12.0365	10.0367
TCGA-CM-6165	0.580822	0	122.013	1090.7	4.64566	56.7954	0.906536	1561.09	11.2107	9.28237	11.2126	1079.55	9.28452	0	1308.64	25668.6	0	123861	954.719	299.918	13.9426	35748.5	92.2084	52.2181	228.227	6.50171	1.88395	0	9.35092	4779.22	1345.9	30.7248	217361	0	1.8652	0	51.2294	219.792	74640.7	352.998	151.81	0	535.589	735.824	0	0	20.4953	8.36451	6.50173
TCGA-CA-5256	0.178082	0	230.213	2236.66	6.0687	161.141	32.9643	1109.35	4.88566	104.144	7.25986	312.875	42.3799	0.0324928	8251.26	10140.1	2.38941	360986	726.244	172.226	17.0553	80580.9	32.8252	18.2329	129.753	19.2743	1.20239	2.49813	6.0439	1743.44	4103.78	36.3879	97314.2	0.0595765	1.23718	2.42336	30.37	339.513	118061	823.071	59.5009	0.0584334	30.4057	1146.84	0.0751636	0.0350204	7.35559	4.93115	7.32153
TCGA-AA-3560	1.66575	0	61.9258	595.169	0.646872	40.3559	10.713	694.87	4.88882	127.115	0.656853	560.011	14.1998	0.245129	6013.32	7665.17	0.269692	552114	482.414	127.086	59.5178	16070.8	53.1109	18.0843	147.609	12.7316	0.16416	0.675376	7.8511	1613.89	2883.28	14.3333	96055.2	4.80023	0.271478	0.349786	31.2562	395.091	33488.6	408.012	182.373	0.613118	256.774	785.019	1.07998	0.271428	9.70021	0.875152	5.31472
TCGA-AA-3678	3.91781	0	267.301	1248.27	2.99009	134.452	1.5715	983.543	0.11981	58.7161	16.6758	431.023	148.799	0.0610607	15094.6	6533.42	1.46136	348591	548.4	199.101	42.9319	16274.6	54.5352	5.91585	90.3199	15.6142	0.0440153	22.16	9.77383	2725.62	4298.66	34.4066	49941.6	7.11553	2.75464	1.50201	41.5729	376.569	20018	257.819	188.984	0.114576	124.735	1392.64	1.60986	1.46235	24.2461	7.29014	8.65323
TCGA-AA-3696	0.419178	1	50.9951	564.825	3.80783	45.5428	0.192357	420.131	10.5426	77.6521	7.19436	989.552	12.9783	3.25426	2399.52	8357.41	0.109992	270161	617.21	419.57	68.3057	47919.1	135.449	18.273	106.952	14.3055	0.0719247	12.2362	2.05598	1176.41	3302.05	39.8199	89201.1	8.81929	3.30797	3.45031	43.5134	230.095	41380.9	512.034	94.3889	3.77904	273.432	747.365	0.28142	3.30787	16.3709	5.7164	3.91389
TCGA-AA-A029	4.33151	0	23.0258	1139.94	6.4912	76.4404	0.152914	821.823	6.51113	42.3699	1.84333	636.615	5.15093	0.082881	8691.88	8747.24	0.0894976	201256	540.917	157.731	26.1448	30409.4	40.8409	11.5944	168.844	3.48432	2.86129	6.52459	0.157034	3944.02	4239.5	38.991	150765	0.16445	0.089969	3.15411	22.9633	492.019	56985.3	136.681	115.484	4.92724	225.916	870.354	0.218085	1.6452	9.94003	11.4471	8.22673
TCGA-CM-5348	1.07671	0	22.0639	542.452	4.79444	75.8414	0	2995.61	3.83024	33.591	2.8677	1195.37	3.82242	0	1269.26	19966.7	0.953329	92912.7	1429.63	494.48	9.58314	19740.1	120.022	54.764	230.444	2.86414	0.959292	0.944582	2.87002	2725.77	1512.17	20.1487	241401	3.83147	0	2.88486	40.3188	197.768	70616.9	339.873	265.003	2.86917	513.67	482.927	0	1.92215	8.62689	22.1012	14.4109
TCGA-F5-6864	1.03836	0	52.2832	392.633	5.75576	77.64	0.19084	1621.25	3.55603	31.6399	1.84135	1219.89	45.6921	0.255881	3830.32	6238.59	0.24618	119907	1117.12	305.186	7.17135	6100.8	161.203	22.6835	159.222	6.45701	0.300533	4.85002	2.73146	2370.88	1958.5	18.393	247914	0	1.65069	0.65121	29.6019	478.886	13296.2	359.679	199.329	0	636.311	646.286	0.1852	0.692514	11.8381	8.53025	5.60517
TCGA-DM-A1D4	7.72877	1	306.468	655.378	5.94858	48.1642	1.65079	1013.9	5.93482	75.2174	1.03064	368.465	12.3636	0	5486.84	8366.61	0.495151	264636	940.612	153.739	17.1404	18683.2	48.1689	29.8646	198.705	2.21378	0	3.45791	2.25847	3279.38	3996.99	11.7517	98556.1	1.03267	1.8008	0.473484	42.8977	406.13	47947.9	95.2436	286.442	0	447.958	412.007	0	0.494582	13.6362	14.3232	11.9546
TCGA-AD-6964	0.906849	1	7.05722	2464.65	13.5358	86.9734	0.18149	2787.19	3.91632	51.9838	5.2103	691.429	17.298	0.246484	10170.9	8465.06	0.236782	122625	1330.69	493.26	8.26749	8165.15	69.8315	22.302	139.867	16.5016	1.29414	4.33473	1.40332	3949.34	2431.5	22.1822	215813	0.572687	5.65311	1.07624	22.9638	396.897	14516	19.6727	293.496	0.574872	305.345	962.023	0.175885	1.13965	12.4645	9.63479	16.9282
TCGA-AD-6889	5.63288	0	28.0054	1407.24	8.51469	28.0099	0.592473	633.835	2.71467	48.4963	2.00097	926.689	24.5728	0.643131	2487.84	8445.38	0.636026	169626	870.335	211.005	45.0525	28525.8	178.224	15.3928	195.658	1.98461	0.674223	0	7.10477	5246.25	4889.49	20.3023	211357	18.778	1.3833	5.89448	46.4184	336.953	49649.7	32.2316	343.538	4.17294	389.071	994.223	0	0	15.4378	9.78911	22.0527
TCGA-AA-3660	6.50685	0	69.8322	1291.97	2.17363	56.9434	9.61654	1286.6	7.51185	27.9509	4.31135	799.022	6.47719	2.13603	3021.06	20013.1	1.08466	254312	1275.84	326.482	15.0657	30462.7	93.4373	55.7742	189.005	5.39335	1.07314	2.17475	3.23849	2629.05	1868.7	16.1386	158495	13.8919	2.14043	2.15132	68.7112	311.468	58904.2	351.2	210.493	1.10127	505.822	575.659	1.10407	1.08482	11.8329	28.9311	13.947
TCGA-F4-6459	0.717808	1	174.998	530.996	4.88323	83.8403	3.95514	571.178	6.91864	34.4752	1.84186	970.692	190.205	0	2418.6	13050.8	0.510453	150036	888.687	178.357	19.2231	16764.7	83.6222	20.8079	90.3704	12.442	2.36607	1.83536	4.70581	1757.03	3719.41	37.29	198028	2.85226	1.36802	0.722457	43.4374	337.516	28229.9	719.936	125.115	1.36363	788.472	802.115	0.175384	3.86903	20.7427	10.5717	4.47631
TCGA-EI-6506	1.71233	0	111.786	1636.82	2.4947	72.8077	4.44377	1737.45	5.76716	36.9709	8.62813	615.115	18.1739	1.84957	5492.1	11388.5	0.292823	190798	752.473	159.981	65.1506	12005.8	64.7354	23.6696	111.731	7.48625	1.44095	2.02394	3.94076	8685.88	3484.6	14.0855	232394	6.27425	0.292172	3.25556	51.0095	188.135	28199.8	590.237	122.881	2.97801	209.195	1263.73	0	3.42508	18.7853	9.26815	15.3823
TCGA-D5-5540	1.12603	0	351.935	580.341	4.37367	112.569	16.0358	2012.04	3.48335	30.7351	5.26094	642.804	10.5015	2.67904	1546.76	11693.9	0	226802	1155.51	431.806	21.0641	88371.4	160.111	36.9729	120.451	10.5485	0	2.59618	0.834363	4958.84	1740.24	67.781	112482	12.4022	3.58197	1.74394	59.815	136.248	148796	687.708	51.8275	0	498.62	500.325	0	0	13.1641	19.3827	35.4056
TCGA-AA-3554	1.49589	0	1.272	542.181	0.678565	145.436	0.592247	4744.75	0.6966	151.336	0.689295	856.797	1.11951	0.253431	27862.6	10448.6	0.279064	272608	793.38	216.293	185.089	9991.41	131.918	27.4361	151.394	24.3454	0.169247	8.72148	0.61825	1733.49	2576.15	19.5586	183492	11.7785	0.28093	0.362961	19.7259	832.095	19110.6	42.889	120.229	0.642342	129.915	1176.86	1.15244	0.280877	14.3789	0.926161	5.5945
TCGA-AG-3898	4.00274	0	79.1158	509.611	6.79647	300.39	1.4819	1164.74	1.49614	85.7116	9.42765	280.769	35.3922	0.0524963	12261	8889.75	0.0564662	51318.1	730.213	246.626	35.4567	17144.7	49.1669	12.3875	283.091	5.56066	0.0379946	4.17393	2.8182	1425	2093.8	40.865	115554	1.4927	1.3932	0.0682266	35.4978	1011.79	33018.3	644.237	174.404	0.0972509	80.5414	923.566	0.127627	0.0567398	4.2425	9.61278	1.50898
TCGA-CA-5254	0.186301	0	2.56651	59.8023	2.46805	15.3482	0.25303	405.086	10.2073	0.395966	2.47441	2926.57	4.73004	5.19756	489.802	6284.99	0.139839	65445.5	802.967	398.016	17.3712	6028.83	105.849	15.155	211.518	0.324318	6.30582	0.286758	0.260871	1472.58	263.167	50.6182	156380	2.46123	0.140633	7.23873	90.3287	59.8361	19076.7	231.307	637.418	0.267955	1131.54	318.209	0.385317	2.06214	23.127	4.66083	14.576
TCGA-AA-A02Y	3.33151	0	93.6401	1720.19	2.59602	75.8266	0.272328	929.518	20.3557	73.2039	0.303554	225.07	11.6057	2.09421	9900.49	8462.77	5.45997	522707	400.62	89.4727	48.7317	28337.2	13.9051	9.37727	160.052	6.9601	1.92999	6.71091	8.44489	2409.89	7880.95	11.6412	126844	16.3233	2.14211	4.04884	20.4847	280.486	48887.8	329.31	131.478	0.288801	378.021	982.442	0.420117	0.149776	13.5868	11.2828	4.84799
TCGA-AG-A02N	5.16438	0	8.89816	979.593	2.44771	92.5668	0.249931	1420.79	4.42888	73.4188	0.277719	334.61	10.9598	0.127429	7788.81	9579.56	0.138361	238232	645.509	373.969	19.3095	31379.8	38.2787	4.6836	239.126	4.57793	0.0892039	10.1752	2.40908	4148.53	5520.55	23.4462	69147.1	10.0496	0.139145	2.16352	102.001	153.916	51522.3	481.332	199.685	0.264614	59.3688	1252.25	0.379811	2.0493	18.9289	14.6789	14.4718
TCGA-AA-3818	0.0821918	1	158.726	1057.19	1.14103	63.966	0.0275634	612.958	9.88721	93.6596	2.24052	468.538	13.268	0.0163387	11357.7	7184.16	0.0174899	237713	553.422	199.558	35.2873	13717.9	37.5227	12.1627	128.993	9.92878	0.0120364	8.8005	0.0281625	426.665	5288.01	85.8834	98971.6	2.2393	1.11677	2.20835	45.2058	762.796	26737.9	241.456	44.1427	1.14001	195.158	554.521	0.0363542	0.0175688	8.85465	3.34999	2.247
TCGA-NH-A8F7	1.48767	0	79.788	1335.72	5.53143	92.3553	0	609.732	6.95406	29.7559	2.67631	1030.85	10.2886	4.46446	3704.17	8820.64	2.88241	309779	442.34	173.546	27.7103	11494.1	55.471	8.20528	146.539	15.373	0	6.94579	20.1257	2724.85	4242.65	26.3164	104198	2.6811	0	2.06611	51.4032	247.859	26564.1	1393.87	63.7673	0	301.383	935.628	0	0.623871	18.0466	15.3032	4.75528
TCGA-A6-5667	0.876712	0	91.3631	561.655	5.82468	118.312	0.125784	885.676	8.15398	21.3256	5.4209	1012.66	6.29695	1.46124	977.819	14740.4	0.180559	52096	824.281	126.395	9.96103	16418.8	59.4829	33.0741	121.047	4.52806	1.14202	0.83377	1.59713	1462.17	1102.66	54.7262	150043	0.838283	0	1.33807	44.5999	156.39	31915.7	1060.75	135.28	1.21327	519.909	789.893	0.120311	3.69357	12.2872	11.2606	13.6607
TCGA-CM-5864	0.167123	0	101.766	1559.55	0.0445413	34.7502	12.5428	1254.39	21.6883	48.5838	2.36563	471.736	8.16178	4.48231	5826.77	17718.3	1.17589	270685	934.137	107.586	17.4015	69109	46.3016	11.6184	159.542	11.5562	0.0179023	0.045489	10.3021	4028.98	3239.4	10.4744	115961	6.92407	1.17623	0.0312479	57.7876	240.527	148107	323.75	135.303	1.21302	502.883	806.972	0.0553461	2.29067	12.7535	12.7274	26.4113
TCGA-G4-6311	3.28493	0	25.7802	1100.21	6.67878	79.2133	5.00688	1633.25	2.44448	35.8164	9.22322	588.867	4.09506	0	3038.7	16231.6	0	90419	1102.74	285.259	21.6326	19928.4	70.8661	33.4004	163.494	5.7887	0	1.60379	4.14858	3313.19	1051.77	45.8947	168273	2.44748	1.66596	0.789726	25.8015	208.467	31100.8	216.811	136.757	0	522.198	468.728	0	0	8.28078	12.4994	9.99856
TCGA-AZ-4315	4.86575	0	325.44	1302.9	8.84625	97.2553	3.09508	1959.45	1.67558	83.6365	4.57998	402.564	43.2472	1.50678	9700.56	9730.63	4.1594	138039	931.95	251.394	67.0516	14148	55.5034	15.1055	145.136	9.03835	1.44025	3.14401	3.10744	1443.7	2876.61	18.1341	179515	20.076	2.85515	6.93976	117.581	559.417	25865	823.948	133.262	0.130336	245.479	1180.11	0.17403	0.0743872	9.14314	10.5559	14.8341
TCGA-AA-3502	2.91781	0	30.9829	3246.05	3.06481	85.0414	1.61466	873.353	0.128539	108.133	1.63334	259.531	6.0696	0.0650763	9133.47	10465.4	5.37461	521209	574.471	114.479	14.8419	44744.3	4.59674	1.65959	145.082	10.2803	1.41601	3.0751	1.6203	1167.9	8160.12	23.58	65335.4	1.62967	1.49532	2.88522	97.7833	196.519	128208	123.286	76.3808	0.122849	164.288	1069.47	0.16339	0.0704596	20.4878	14.6366	8.85464
TCGA-AA-3861	2.50411	0	110.672	1230.85	0.288577	41.6383	0.262084	392.747	2.5391	41.4666	2.53459	202.063	9.16531	2.05407	19030.4	9040.48	3.75729	417486	243.236	216.985	58.1178	16639.9	28.6877	6.99607	132.341	16.8859	0.0926658	21.9192	0.2703	373.254	5741.63	13.4875	76318.1	0.285277	0.144956	2.22131	32.8033	706.039	33550.2	143.545	35.2208	0.277729	169.5	918.761	0.401535	0.144933	19.4917	11.0098	0.336923
TCGA-DY-A1DG	4.29041	1	375.728	2822.74	1.31861	155.319	1.33471	826.392	10.3012	79.934	3.3943	1438.22	8.36785	7.67362	2218.24	15753.2	0.371985	25459.4	742.588	82.6286	36.8403	29217	84.8229	6.85415	108.504	14.2568	2.27818	6.01936	14.2846	6981.21	4750.82	7.3489	66707.5	4.46276	0.919443	6.03223	30.1693	274.678	65608.8	4419.84	200.566	0	269.652	1125.75	0	2.66683	13.0243	10.524	11.6411
TCGA-AZ-4313	4.19726	0	31.4365	1594.62	3.89048	226.752	8.97576	1170.58	0.519881	106.53	3.91041	395.411	20.8337	0.20611	9586.78	7837.56	2.87265	251233	977.997	276.811	40.5136	18078.8	124.278	33.2671	225.128	7.26518	0.13993	9.5925	0.468421	2401.57	2917.28	11.1289	187934	6.6757	0.22725	3.13174	89.506	670.464	24961.7	162.911	155.565	0.484419	189.768	829.74	0.788751	2.87851	17.0623	19.5634	4.17175
TCGA-CI-6619	0.50411	0	20.0956	1584.7	6.08637	50.6451	42.35	2872.82	4.47159	95.7602	3.94581	1831.16	28.927	0	5706.13	7494.01	0.376052	219118	1312.84	161.436	29.3711	35568.6	255.344	17.6699	74.5238	3.35917	2.29108	1.32466	2.3901	4361.09	2255.32	47.3295	111837	6.63527	0.926714	1.99882	72.8559	339.361	65589.4	87.6869	197.68	2.90976	196.491	1063.76	15452.9	9.43667	20.8721	13.7157	10.1363
TCGA-D5-6926	0.753425	0	71.2681	771.5	4.37817	150.257	1.51765	941.681	3.789	44.5372	3.21494	1044.01	108.098	1.06468	3449.58	7803.83	1.04775	126058	946.806	387.279	12.0804	14926.5	111.074	15.4939	187.53	18.0774	0	10.1941	3.24679	4077.5	2371.14	12.0811	206267	4.96812	0	0.420916	24.9516	323.484	26951.8	1098.5	192.467	0	943.954	672.788	0	1.67166	24.0829	17.9526	6.57792
TCGA-AA-3844	1.24384	0	158.323	575.026	4.60641	72.913	8.29645	359.385	4.63003	89.8371	4.62058	218.488	4.93267	2.07887	15087.3	8306.05	0.147112	236239	302.128	402.621	138.234	5048.3	85.979	17.8884	143.193	6.8944	0.0944449	4.64601	2.52595	423.232	4937.28	9.33852	69878.4	0.292368	0.147955	2.25145	28.9823	1244.38	15658.9	501.929	125.822	2.54433	216.165	453.914	0.412986	0.147931	4.89874	4.85247	0.345838
TCGA-AA-3561	1.16164	0	19.9228	1485.34	3.19243	103.769	5.39835	418.595	3.21311	118.828	3.20484	527.493	0.574765	0.171693	5658.5	6415.08	0.187393	410749	262.949	289.619	51.5465	11396	152.129	6.19584	44.4718	8.46876	0.118076	8.04909	9.97143	2597.28	2256.06	17.0397	52228.7	7.9108	0.188525	0.236838	30.53	537.898	17472	202.782	117.958	0.38211	213.623	1318.29	0.585971	2.49575	0.53516	18.698	5.94841
TCGA-CM-5349	0.917808	0	20.5182	1156.21	7.74083	102.068	3.40537	2202.7	5.99417	17.0906	3.39058	671.582	8.51434	3.51887	1317.41	19725.3	0	158344	1873.39	313.924	5.93845	26979.9	128.695	80.0343	142.37	4.23625	0	0.80194	0.804491	3693.39	2733.56	42.0325	185996	5.1314	0.829945	0	33.4158	356.782	54724.9	1105.77	240.184	0.803706	575.575	620.961	0	3.5038	9.38717	8.54008	23.2875
TCGA-EI-7002	0.99726	0	107.675	345.498	1.8495	77.708	1.85237	351.115	4.66987	23.3834	2.78862	895.191	28.085	0.927026	2878.43	9715.95	0	153176	740.669	286.528	22.4529	16651.8	106.752	11.2127	290.326	7.47734	0.93463	6.55214	4.67717	1549.7	3302.63	43.0768	177060	3.73063	0	2.81539	29.9457	356.749	60807.1	756.628	127.331	0	485.991	457.871	0	1.8751	7.46668	13.1065	4.65962
TCGA-D5-6922	0.843836	0	231.883	1253.6	3.97869	82.3517	0	836.083	4.66615	33.6642	3.97467	1408.49	20.8549	0	3598.6	9250.04	1.32089	41208.2	767.235	222.139	12.0152	12003	184.644	17.4823	153.989	10.8019	0	8.84327	1.91642	3145.48	2064.71	12.0158	182263	3.98303	0	0	39.1189	365.338	23322.7	724.861	243.206	1.22662	758.727	833.464	0.546331	1.31995	30.5547	12.8138	4.61247
TCGA-AD-6890	2.04384	0	310.429	691.61	1.44591	75.1853	3.01943	1262.82	1.44457	42.1655	3.7792	638.679	22.9809	0	4338.91	8002.35	1.52506	108522	810.645	244.848	33.746	11982	75.1908	19.9177	156.604	17.7677	0	3.77452	6.95809	4121	2331.42	44.5437	163673	0	1.52431	2.30075	52.2081	378.424	21912.9	336.957	174.238	0.678744	332.367	524.26	0	2.34282	7.58803	17.7048	13.8632
TCGA-DM-A28F	2.99726	1	448.495	1793.65	4.37283	127.813	0.995818	627.639	3.50157	46.3898	13.1027	265.332	193.915	0	4900.45	11548.6	1.14582	154429	801.989	236.092	16.9022	22810	37.2881	27.3502	258.567	12.2903	0.292849	11.7315	3.5548	3948.06	2010.73	16.4934	88566.2	6.55763	0.678412	1.0806	29.1943	386.648	35478.9	515.281	169.229	2.67545	254.805	893.458	0	0	32.9996	13.4478	7.20588
TCGA-D5-6529	1.68219	0	60.3378	1297.47	7.30011	70.0708	0	1428.71	6.65247	25.853	6.02837	799.649	7.07895	1.17468	6694.19	14049.1	0.50637	155197	1618.27	326.636	28.3382	19822	91.9195	37.6403	142.718	3.47202	0.553021	2.27326	2.296	3472.63	3652.9	30.168	196211	3.52877	1.82865	3.76409	48.9845	273.273	36244.5	388.867	139.027	0	768.47	546.092	0.44852	0	14.4475	7.13233	5.93115
TCGA-D5-6920	1.03288	0	37.9682	1280.26	3.08515	46.1732	0.00706385	1034.06	0.00761691	46.1686	8.20242	510.881	5.14103	0.00425464	7910.34	10528.3	0.00454694	219259	654.5	291.344	71.7931	25373.4	118.994	14.37	194.907	4.11297	1.02591	7.18047	11.2636	6378.72	3002.67	9.24437	239510	0.00747216	1.02993	2.05338	22.5784	361.106	36080.2	166.199	221.582	2.06037	406.239	605.259	0.00920195	1.02992	21.5404	12.3125	10.2598
TCGA-AZ-5407	5.11781	0	94.3165	1056.85	4.87656	35.3738	0.146874	1634.59	7.91458	30.5429	4.88475	565.234	5.05646	4.31098	3703.67	23000.7	1.61848	330670	1136.51	206.089	22.5375	59690.2	30.5918	20.846	150.085	6.54134	0.057118	0.163499	0.150795	2067.4	1918.96	5.05794	106645	4.86781	1.61994	0.105357	90.5835	354.522	140851	273.169	231.404	0.154308	300.248	530.16	0.208662	1.6199	12.9061	22.0794	23.4129
TCGA-AF-2692	1.12877	0	194.392	1495.25	3.62463	87.9448	0.174252	332.827	0.192792	43.2383	11.6675	250.119	17.4571	1.707	15445.4	5109.89	0.100698	143939	269.078	248.208	39.647	16224.8	99.9142	19.0961	45.117	7.06102	0.066163	13.3104	0.179099	653.257	3764.13	53.2234	36492.8	11.6128	1.73451	1.80565	26.0846	632.104	20244	145.037	155.182	8.39465	96.812	406.843	0.251953	0.101223	10.5525	7.11631	2.01036
TCGA-AZ-6598	4.11781	1	4.54052	1117.37	2.47309	29.8316	0	1582.33	1.92759	105.693	8.53622	713.63	7.69273	0.990989	3724.76	9090.61	3.40985	219124	1395.89	282.468	6.10516	40411	136.139	12.4822	380.107	17.6165	0.452974	1.38993	1.40503	3444.51	3953.21	35.2667	106943	6.89318	0.972496	8.11376	42.6358	201.68	79068.8	924.859	406.277	0	215.409	924.516	0.341081	1.56629	44.8339	22.9108	45.0633
TCGA-CM-4751	1.66301	0	25.3273	1177.41	5.29826	90.1661	0.439608	1189.25	4.67028	49.1887	15.2565	550.641	15.8819	1.14817	4805.21	13615.5	1.13187	149820	1008.9	231.363	51.716	47421.6	71.1297	20.106	225.066	0.429671	1.92649	2.22228	1.03084	4693.28	1382.62	31.3842	147714	1.62562	0.490556	3.03318	47.4568	365.488	63629.7	140.467	199.99	2.23818	272.289	694.285	0	0	17.7829	16.678	10.0638
TCGA-F4-6806	1.31781	0	117.373	787.206	6.92548	46.1529	0	738.151	9.77101	22.6604	4.78147	798.342	12.3066	0.626503	6331.48	15458.7	0	182679	937.833	278.971	23.3857	13075.3	55.1503	23.454	112.5	11.05	2.21637	3.35866	0	1817.58	2290.68	26.8572	122252	1.26081	0	1.31989	45.5556	269.923	41919.4	287.887	110.395	1.26329	264.414	712.658	0.567414	1.35419	8.1731	4.7112	3.32915
TCGA-DC-6158	0.591781	0	59.2389	1251.12	10.6308	165.163	1.6255	2567.83	7.54124	34.0433	9.58294	593.654	6.84952	0.812771	2000.09	13038.4	0.105318	105254	2306.23	305.897	38.9115	49912.6	107.216	71.7993	101.374	5.06085	4.55039	2.23083	0.347806	4711.33	1078.56	35.7634	208886	4.56234	1.53379	1.43231	47.3177	250.852	96578.5	873.066	271.228	0.0485838	559.692	817.114	5.28684	1.91999	14.8423	7.89964	8.29431
TCGA-F5-6814	1.54521	0	17.2144	658.127	0	106.24	0.579617	1055.33	1.96819	36.7076	7.67405	841.549	21.4495	0	5189.43	7244.67	1.36347	79015.3	722.743	887.172	44.4563	17402.2	395.294	3.33294	263.328	16.0775	0	21.3432	1.27496	6631.21	1469.1	22.1211	148545	14.9172	0.623524	5.82298	32.554	388.773	26100.9	354.738	218.733	4.11398	713.954	665.115	0.572597	5.19231	34.93	9.65555	21.0545
TCGA-AA-3856	0.0821918	0	152.828	819.179	4.28722	56.2319	2.89673	778.535	8.35051	104.96	4.2921	230.195	8.59108	0.0575287	16891.5	9046.27	1.43273	185405	413.903	295.961	40.6784	9364.74	28.2304	1.57051	81.4861	7.10687	0.041538	12.3968	0.105101	273.675	3342.2	39.2816	44726.2	1.54653	2.70849	1.47031	39.339	373.153	28161.1	289.044	77.306	1.54276	81.5366	542.893	0.141663	0.0622226	5.77568	7.13869	4.35098
TCGA-A6-2686	1.33699	0	9.65811	230.382	5.6314	61.4557	2.09874	2666.4	0.224015	63.0625	2.14258	415.739	16.9702	0.105899	18621.4	9462.5	0.114683	164541	1044.14	224.615	20.6927	22174.2	59.5964	2.21478	170.584	11.1292	1.69988	5.66884	0.207466	1166.94	3382.9	20.6888	145752	0.218023	0.11531	0.141441	26.2513	343.324	71586.8	241.419	196.623	0.212714	391.401	903.22	0.296784	10.6693	16.7713	9.46048	12.8857
TCGA-A6-2682	1.16164	1	68.0395	871.782	4.61064	207.651	1.66946	1094.95	4.62164	36.3481	1.69052	654.573	61.4402	0.0700752	9200.56	8537.18	0.0755461	185929	1323.93	254.948	16.7866	22329.8	72.4899	10.75	59.0271	9.11091	0.0503026	3.17125	3.13347	617.034	2363.24	10.7805	206378	0.136245	1.53677	0.0919044	24.3101	339.442	57120.3	279.156	93.6913	1.6812	286.661	757.111	1.71865	0.0759242	4.73947	13.5845	3.21327
TCGA-CM-4752	0.336986	0	89.0666	1507.16	7.06121	126.058	6.91814	1374.01	3.75325	30.4939	2.04337	412.636	23.2679	0.0985447	16013.9	11325.8	4.70806	277316	1196.09	241.886	39.1368	18250.7	64.1897	12.7097	145.806	3.84064	0.0698407	12.0454	0.191001	1877.22	2040.72	11.0049	155931	0.200492	0.107198	0.131132	14.5596	577.586	33021.1	721.355	103.364	0.195722	277.49	890.507	0.270584	0.107181	12.6254	14.2136	8.98821
TCGA-AA-3858	2.58904	0	167.757	424.079	4.01453	40.4467	7.3587	763.707	0.236449	70.5319	9.29647	343.884	41.7796	0.110839	6492.72	6534.86	0.120105	152016	418.318	267.316	25.0645	8437.69	84.0801	19.2643	183.108	5.98498	1.73556	16.2813	2.17748	821.063	2832.3	49.4637	47835.8	0.230023	1.89387	1.98596	28.9038	1155.48	13670.7	172.156	204.211	0.224335	162.601	778.761	0.314976	0.120749	19.0898	7.8903	4.14085
TCGA-CK-5916	1.76164	1	8.96025	2348.46	2.70122	66.3932	0	3533.93	1.98661	18.7594	4.13009	559.701	6.15999	3.7098	3998.07	16297.2	0	97520.7	1426.13	218.236	36.3573	41477.9	156.889	25.8843	179.156	21.215	0	1.27933	1.28791	5140.93	1422.4	25.1071	150738	11.3848	8.35658	8.92403	88.3582	171.299	68176.9	126.509	443.239	1.28528	1248.13	963.521	1.27352	0	23.1402	7.60664	12.6271
TCGA-AA-3662	0.50411	0	154.857	1376.24	2.15396	32.0506	0.653907	1959.69	3.67149	28.3269	4.43707	1053.17	5.86816	2.30177	2880.99	16851.4	0.692957	174914	1449.62	514.715	20.1058	54529.5	168.444	26.9295	79.9411	21.1281	0.726526	6.72591	4.46295	2029.11	1943.84	8.86021	130297	7.51838	1.48133	1.45168	62.1261	263.19	103211	288.629	108.367	1.40152	217.563	791.303	0	0	7.38184	27.883	12.7441
TCGA-AA-3496	0.0849315	0	31.7488	866.171	5.41707	89.3178	16.7261	1316.02	6.20414	24.7701	3.03853	445.859	63.8935	0.735355	6920.48	20015.8	0.729655	187232	1044.92	187.16	15.4468	24432.3	68.314	31.1065	246.377	7.72354	0	3.03512	3.84748	2961.46	2493.76	16.2262	102619	1.46892	1.54419	1.51722	31.0127	382.184	66032.3	143.622	162.333	0	1403.54	750.441	0	1.54421	15.5069	5.35372	14.819
TCGA-G4-6297	6.86575	0	60.3373	875.754	8.50618	84.3066	0.591504	1495.79	4.14796	18.1433	6.31928	749.988	14.6518	3.72499	3747.82	13726.5	1.38265	115529	1003.76	277.615	30.872	16804.5	139.984	49.4257	129.291	6.95625	2.25138	0	1.29562	2158.56	1900.58	11.8191	180860	9.24518	0.634638	1.34837	32.9606	318.335	42609.8	318.336	99.0023	0	633.44	538.341	0.584512	0.634652	1.97734	9.06668	10.5341
TCGA-AA-3681	0.49863	0	70.0616	779.368	2.38397	55.6993	6.02157	1355.24	0.268373	83.7768	6.19782	326.401	14.7298	0.123169	12480.8	6366.03	3.61578	344412	547.735	268.717	203.003	18906.6	45.4939	10.6491	135.438	4.46213	0.0863757	11.8014	2.34798	1617.96	4532.62	14.7767	80095	0.260786	2.00887	3.80836	47.2126	404.055	37072.9	416.33	141.706	0.254085	84.5527	701.34	0.362591	2.00879	30.2664	6.49729	4.46189
TCGA-CM-5860	0.832877	0	17.7823	695.604	7.79836	69.8704	2.97734	1829.56	4.53317	22.955	5.07648	973.228	20.9755	0.394141	1970.78	13569.1	0.384776	127433	2526.97	230.956	21.9696	22561	149.971	106.915	144.055	4.4545	1.67223	1.34682	1.89127	2477.28	1324.43	15.2405	295224	3.47627	2.11668	3.18616	49.3933	335.406	52870.8	1198.14	119.759	0.836476	622.356	494.905	0	0	9.09495	7.57221	14.5276
TCGA-AA-3956	2.83562	0	104.65	579.83	7.50377	44.0494	2.15311	570.36	11.0072	23.1701	5.77461	560.696	47.1666	0.110066	11344.2	9416.23	0.119257	253844	441.137	309.73	49.2616	6710.98	113.887	9.85309	135.008	5.95811	0.0776175	31.6093	2.16711	591.309	1763.46	23.0723	83597.3	3.98691	0.119914	1.9779	23.1301	1510.68	12000.4	150.5	91.542	0.222507	325.067	697.444	0.312099	0.119895	9.7871	7.85504	2.2538
TCGA-AA-3819	2.08493	0	165.102	897.182	1.73598	100.373	4.65334	519.013	3.24617	55.6353	10.5782	287.414	23.2727	2.89293	10676.5	8056.61	1.56963	245023	390.852	305.737	88.9929	14396.2	63.4475	20.167	129.775	13.7994	0.0531302	12.069	1.72199	1274.01	4281.36	21.7911	66520.8	7.63687	1.57095	0.097456	52.4816	352.158	20593.8	329.012	41.9431	1.72792	112.961	714.955	1.76974	0.0803869	18.5417	4.84025	6.32395
TCGA-AZ-6606	0.978082	1	59.1703	1035.92	4.09847	64.5007	9.19222	759.576	2.79316	20.2744	5.40634	217.527	41.5191	0.0498959	4779.56	13530.6	2.6084	206407	754.153	1091.44	110.839	31252.9	48.4266	17.5257	108.768	2.82012	0.0361571	5.41617	1.45913	3946.17	2112.08	21.5801	154118	18.2688	0.0539171	1.40296	48.3178	462.946	66429.3	205.433	647.373	6.67322	433.401	550.235	0.120511	1.37246	8.17515	23.9577	25.1395
TCGA-AG-A026	0.161644	1	270.264	3437.16	1.83806	124.77	19.686	629.49	9.55399	56.8122	6.4956	561.274	215.393	1.62003	3422.14	7179.68	1.64189	393436	635.899	321.118	24.5059	25380.4	48.873	0.211241	102.338	11.3439	0.0590032	11.0966	3.37346	4218.08	5615.81	21.2875	51469.7	6.47101	0.0897353	0.109122	24.5464	373.135	46164.8	220.802	134.766	3.38788	227.259	1091.34	0.217401	0.0897221	14.6996	16.1484	3.47957
TCGA-AA-3532	2.41644	0	533.006	1218.9	5.33889	188.705	3.21244	4793.35	3.21906	121.516	6.39965	604.664	61.7994	0.010751	26530.9	7817.82	3.17269	286452	1484.41	350.843	94.8324	32422.9	50.1441	22.4022	100.26	12.7893	0.00794252	14.8726	1.09048	1054.7	3845.45	13.8911	163048	2.15558	0.0115526	1.08151	58.6439	480.952	27506.8	441.498	68.2788	0.018728	114.136	1030.14	1.09343	5.26216	7.4902	8.54851	4.28973
TCGA-AA-3489	0.586301	1	59.88	127.014	9.66799	111.932	1.52966	3002.81	9.6563	11.0982	1.52152	829.004	11.1083	0	7564.13	29007.3	0	168259	2207.43	322.964	14.3056	8535.35	124.753	83.5413	177.489	7.14775	7.79637	2.32546	0.723848	1205.44	471.564	17.5109	265637	1.52307	4.14178	2.40041	39.9386	687.561	26986.1	65.4575	144.65	0.722831	1409.82	610.709	1.514	1.59255	14.3536	7.93672	7.14784
TCGA-AD-6895	2.09041	0	4.09398	429.742	4.97488	56.588	0	2198.29	6.66307	22.4201	4.97223	668.856	10.7584	3.43063	5797.47	6353.88	0.799731	38194.4	1415.28	604.034	53.3504	4382.21	178.375	32.5165	144.091	4.94091	0	3.28041	0	2932.88	1750.85	28.2837	303494	29.6884	1.66352	2.50432	30.7726	626.428	10345.5	8.26148	395.803	0.769395	518.97	428.92	0	0	10.7791	6.60752	7.46053
TCGA-G4-6306	3.72329	0	117.969	2210.47	5.31116	68.1445	2.28693	965.464	7.86704	114.974	7.877	382.637	7.08165	2.03447	4264.58	9285.81	1.99753	139854	770.439	148.547	36.0378	22637	30.0085	10.0364	117.426	16.2837	0	7.33586	4.33172	3367.41	4451.64	9.52003	73630.7	7.38927	6.7013	0.834377	43.837	390.535	44294.4	1258.43	112.975	3.28516	128.028	910.493	0	0.876558	19.5157	29.7509	6.69437
TCGA-AY-5543	1.31233	0	207.13	1467.85	5.22796	109.22	4.35983	1421.53	2.57805	33.1588	3.45972	366.038	6.0584	1.75504	13045.5	19668.3	0	343768	1058.07	234.128	53.3267	30819.4	54.1293	20.9496	128.416	4.3225	3.62664	0.824236	7.01692	5272.92	2310.94	18.3012	141280	9.66225	3.56161	0.840745	48.0489	177.309	67445.6	614.243	233.296	0.825842	716.517	677.103	0	0.849513	3.43889	9.58356	28.1229
TCGA-F4-6808	2.80548	0	66.5615	912.745	10.7578	57.4473	0.358865	564.407	5.6002	50.3112	7.64685	402.477	12.6461	2.0043	2311.73	11491.8	2.74821	219801	861.46	159.202	41.2805	7920.57	82.7889	26.7923	216.059	7.08323	2.72321	11.3586	3.65301	949.774	2174.13	12.6221	81291.9	2.94167	2.34236	2.18922	22.4287	372.326	16406.5	578.322	140.38	7.395	538.044	377.554	0.0510084	0.800422	19.2263	7.99649	3.82855
TCGA-DY-A1H8	2.71781	1	83.5387	904.643	5.35233	37.959	6.81977	841.027	3.72597	88.7912	0.613009	946.466	22.4319	1.51571	4686.47	6715.36	1.10608	81032.3	942.722	648.205	39.4326	25014.4	38.8709	12.7058	144.521	7.06	0.499451	5.31555	0.0360412	5582.52	6604.07	51.3561	71065.9	64.533	0.7481	0.0679839	53.3412	261.799	52780.4	961.995	100.65	18.7657	129.201	550.088	0	1.10394	15.5676	14.7916	10.8361
TCGA-RU-A8FL	3.22466	0	616.528	2257.3	6.70781	87.8095	8.38207	501.691	2.68627	121.249	2.19612	468.327	12.2051	0.343738	2104.86	6002.32	4.24167	200613	625.939	553.817	25.6454	29042.6	66.2522	10.2997	104.45	4.58755	0.387327	5.66804	6.78803	7658.79	3610.87	25.1673	133926	17.9986	0.851666	0.809515	26.0883	456.025	29989	218.041	317.35	0	601.422	894.467	0.272934	0	35.7253	32.1	5.07613
TCGA-AA-3522	3.08767	0	47.7538	553.733	2.90351	74.7259	2.81511	1907.17	9.53142	81.5095	0.355964	496.523	5.61074	0.155609	28380.4	7712.15	2.32421	504952	756.828	223.597	92.6287	14925.4	45.2006	12.9019	119.353	3.03394	0.10769	7.40336	5.02966	1025.1	3517.31	17.9105	159372	5.12468	0.170524	0.212997	73.8555	501.09	37313.9	159.407	67.6168	2.86856	223.758	840.977	0.50484	0.170496	5.55616	5.48758	0.416101
TCGA-AU-6004	2.25753	0	2.68043	919.635	6.41223	47.559	0.0735569	5362.82	3.91752	21.9222	15.1146	902.873	14.2129	1.30144	4093.92	19167.2	0.0452521	90328.3	1691.48	247.581	79.2894	15414.8	111.551	58.6948	132.139	5.22171	0.0306421	0.0808652	0.0752977	5663.48	1239.04	7.82398	250623	1.38567	2.51091	1.33602	39.8046	211.731	42270.8	205.319	297.437	0.0768483	1079.5	637.481	0.0997917	3.6968	16.6996	17.8956	36.6302
TCGA-CM-6166	1.16164	0	244.975	892.925	7.01033	146.967	7.06042	906.125	6.20655	19.3316	8.59768	804.378	6.1156	4.91257	618.533	12377.4	0	96685	1151.81	251.766	25.5858	40181.8	80.0163	49.9094	155.43	22.7303	0.760293	2.24975	0.693023	3969.08	1516.19	23.2478	123056	3.04386	2.37133	1.51787	44.2771	306.142	64268.1	833.261	104.841	0	708.91	642.677	0	0	21.7851	6.92196	18.7759
TCGA-A6-6652	1.24932	0	27.4005	2860.51	5.81971	28.236	1.60864	714.394	4.12418	18.245	0	955.963	4.9196	1.67183	4409.09	15006.1	0	163665	610.32	1830.24	8.25015	6913.83	1005.9	22.4638	89.045	4.93915	2.59984	5.81081	0	2896.11	1493.8	83.4262	130978	53.6033	0.799085	0	21.5856	524.603	3214.98	138.151	199.011	0	722.88	538.706	0	0	26.6996	68.0543	0
TCGA-A6-6651	0.709589	0	7.93596	143.142	7.60267	107.954	0	1310.32	11.8485	16.6392	3.36056	1455.74	7.93589	0	3428.38	22980.5	0	103051	1327.31	298.255	13.7492	4363.83	169.718	68.5014	127.604	2.72617	0.521858	1.5739	0.419565	1375.77	507.002	42.3776	245939	0	1.74698	1.05943	58.0814	517.068	10081.8	42.7491	220.547	0	728.553	399.098	0.986794	2.40536	14.4339	10.9622	6.26543
TCGA-A6-2681	1.51233	0	129.091	783.007	9.67723	101.026	0.102672	1825.27	5.6539	35.2029	1.55023	844.609	69.7443	0.0575916	11388.2	9055.18	0.0619879	186623	996.151	220.374	29.5484	20728.3	99.6133	21.1061	77.3127	2.96544	0.0415822	5.6615	0.105226	896.718	1230.62	26.7575	208128	8.32417	0.0623	2.77573	36.5627	523.323	47374.5	430.777	157.212	0.107506	179.749	585.169	0.14184	0.0622912	4.38185	8.52286	4.35267
TCGA-SS-A7HO	5.01096	0	17.3537	1591.78	4.17759	134.682	14.6243	594.655	3.26493	87.0063	2.37484	1183.99	28.7488	2.8239	3767.29	5345.2	2.24424	212795	298.908	287.934	17.8351	92686.6	238.012	6.62315	101.716	57.6861	0	4.15605	3.31172	7380.83	3712.93	14.3762	59637.2	8.31263	8.67416	2.12597	36.4155	338.132	129930	914.664	52.1764	41.3734	106.333	1438.94	4.03603	4.34832	45.3934	8.44408	4.08154
TCGA-NH-A6GB	1.30411	0	51.0233	1086.14	2.81876	102.091	3.7736	1266.69	2.81806	98.3367	13.276	466.959	19.8361	0.937364	6166.16	5735.09	1.89302	144836	646.568	328.018	55.7883	28402.4	70.8855	4.70179	163.537	6.60272	0.943927	9.46682	1.8723	8703.42	5281.39	22.6701	104867	13.2815	0	2.84155	51.0462	248.593	45603.9	497.225	207.02	0	145.552	1032.27	0	0	25.5376	36.9442	6.60274
TCGA-AA-3986	1.58904	0	95.1963	2115.52	8.91986	144.92	0	2008.62	9.29252	66.1092	1.65392	541.837	7.31376	0.209245	29844	10349.1	1.9507	591043	643.616	179.829	34.8688	45330.4	39.6296	8.8556	92.483	13.7922	0	6.42691	2.07108	2333.04	4783.18	13.0262	108305	4.04765	1.48928	1.83595	27.908	815.777	66990.3	315.45	85.5903	14.8295	58.9559	1768.94	0	0	13.9324	8.1829	5.10735
TCGA-AG-3882	1.66575	0	123.558	539.456	0.244047	136.959	0.222738	1090.11	4.13828	134.293	4.13146	464.881	6.307	0.115455	22080.6	8572.37	6.54206	249031	562.901	145.428	43.0956	6865.22	53.2427	4.34073	111.954	9.877	0.0812305	7.77773	5.83463	1490.17	3994.89	33.4542	82307	11.2226	0.125874	0.154945	19.9836	546.863	17038.9	1006.72	211.685	0.235348	145.478	688.233	0.332426	1.93647	17.6987	4.29425	0.282363
TCGA-AU-3779	1.20822	0	80.3127	1030.54	6.83764	75.7845	1.43169	1926.23	3.72729	18.0924	2.18794	857.691	31.8464	3.98284	6771.17	16608.5	0.706175	289863	1420.45	350.366	32.5699	23356.8	81.8679	40.2969	131.917	19.8709	0	2.1855	5.3086	3654.44	1787.32	34.0954	197386	6.06478	2.31451	0.690606	43.1975	164.452	50083.7	1235.66	165.281	0	349.556	800.781	0.66167	3.95243	4.44423	8.27573	13.6938
TCGA-CM-6171	0.49863	0	24.3508	1278.93	2.38031	30.8726	0	824.323	6.51335	41.498	9.00963	553.89	3.98854	5.98102	2501.58	24495.5	0	246751	1330.31	84.6339	29.286	118499	280.549	21.9708	290.95	27.1074	0	0.741762	0.744875	5387.92	5214.39	17.8516	146670	4.03429	1.62481	9.30259	75.8365	148.175	212215	43.0883	208.542	233.515	385.293	931.916	0	0.776616	30.2289	17.1389	24.6264
TCGA-CM-6170	0.663014	0	160.224	1036.03	10.8966	72.3035	3.28714	2481.83	4.62718	18.6186	3.9409	1008.67	23.388	0.600197	3359.44	23688.2	0.592543	170273	1235.86	226.441	9.903	36024.5	72.9826	46.4542	123.252	7.29699	0	0.540089	6.0633	3655.8	2299.94	22.6829	183136	1.21135	0.592023	3.43505	37.4647	166.727	110972	1444.13	118.518	1.21388	802.444	869.869	0.539021	0	7.24283	21.5896	6.61498
TCGA-AG-3896	0.0849315	0	243.686	1312.79	6.26773	148.439	10.5156	971.839	6.2852	45.4959	1.76559	400.77	94.4576	0.0764636	7873.64	8363.51	0.0825006	238814	568.17	206.697	22.0886	20716.9	48.7068	9.6134	65.9437	13.9756	0.0547282	9.26444	3.25369	1686.97	4575.08	15.871	110986	6.25655	0.0829303	0.100612	29.8954	1246.32	53089	405.351	108.157	0.146847	97.2771	1009.19	0.19779	1.59043	9.57294	17.1187	7.93059
TCGA-AA-3544	1.16712	0	24.056	227.735	0.494185	43.592	0.439179	2272.08	6.62976	151.504	6.60593	545.84	26.5925	0.201899	11732.3	4928.03	0.221108	204002	795.288	197.752	26.8519	14719.7	111.455	16.9941	125.209	10.0236	0.137282	14.7028	3.68583	2513.33	1626.82	4.25889	96584.8	9.18948	2.82999	0.282495	55.6758	1045.69	20596.2	129.16	125.476	0.471356	168.467	945.951	0.761535	2.82982	16.6508	10.2706	4.06354
TCGA-DM-A28G	5.06575	1	349.607	2593.51	2.46546	81.4362	5.89967	421.517	7.57253	52.0468	4.1633	954.058	11.6919	0.812477	2641.17	19656.9	0	165921	805.362	417.428	13.3687	56773.7	95.7351	19.2841	130.989	4.98462	1.72006	7.56785	1.62336	4976.83	2422	35.256	109555	4.16754	0.807893	0	52.0721	291.367	83859.5	529.092	181.386	0.778886	435.866	758.336	2.44914	0	21.0076	19.3642	9.21959
TCGA-A6-A56B	4.68767	1	66.4709	1170.11	14.3134	92.7204	0.887598	1140.21	6.94301	29.6822	2.50294	884.443	123.336	0	2252.13	7654.64	0	226916	889.698	1418.55	12.0558	52828.9	41.9313	19.0966	172.219	1.39763	0	1.41072	4.20575	5817.98	2751.77	100.317	173746	3.06169	0.409246	0.945351	48.4955	511.238	126299	765.734	78.7049	0	325.632	640.678	0.349365	0.409264	11.601	11.1277	31.1176
TCGA-DM-A28E	9.99452	0	63.5914	1762.74	5.78523	41.6485	1.20908	548.772	10.3373	38.1653	3.50766	1314.5	11.6151	3.38144	3063.58	15181.2	1.17488	135493	583.409	315.366	10.4659	6800.56	77.4225	18.5164	102.852	24.1097	0.0178034	8.06991	2.35654	2321.93	4804.31	21.998	46060.1	6.91866	1.17522	1.18803	60.0459	544.078	20405	1295.87	79.7706	0.0431088	371.983	1189.79	0.0550185	0.0261199	32.2572	25.3119	9.25894
TCGA-CM-6679	0.334247	0	349.409	772.842	10.2676	120.177	1.62554	918.069	4.68389	35.274	4.2989	1012.98	19.0299	0	4170.17	15790.8	0	136407	1195.49	369.585	12.6582	15374	95.3166	81.4029	111.078	5.33554	0.239732	1.97094	3.96835	1401.33	790.474	57.8696	149893	1.60214	0.184684	0.541484	33.4683	480.709	48073.7	689.343	95.8394	0.127278	281.405	673.874	0.48493	0.184702	14.2966	10.2283	6.47994
TCGA-AG-A00C	0.50137	0	70.3299	2081.51	0.354413	82.5283	7.10236	768.601	5.20245	91.7097	2.92899	409.504	13.04	4.034	14148.5	8042.67	0.17052	144943	504.268	219.819	22.9065	18638.5	50.3899	15.391	127.42	7.77486	2.08106	7.43827	7.18257	3035.05	3558.57	32.6422	75872.3	5.14944	5.87192	6.24783	27.9021	364.421	33142.1	359.434	514.104	0.340089	110.415	795.661	0.509173	2.33715	40.9745	10.2498	5.44137
TCGA-CM-6677	0.419178	0	120.469	641.548	9.61238	50.9004	2.85436	2446.68	4.87206	41.5298	4.35809	801.412	24.2052	0.368766	5382.68	11920.1	1.45991	176242	1952.9	312.416	17.1609	15375.6	140.03	31.8213	193.001	4.78199	1.60927	1.28217	1.80696	1593.22	1761.85	22.1554	190242	0	0.896731	4.77277	38.0916	572.346	36135.7	202.628	314.154	0	635.979	462.523	1.76515	0.358672	8.24475	11.3388	7.32516
TCGA-CI-6624	4.01644	0	214.897	1111.41	12.4545	73.4517	0	2297.73	11.3422	51.826	1.82472	854.532	104.833	1.51435	8470.59	9376.4	1.48753	183848	1993.13	290.167	23.5289	15693.5	57.7915	22.6185	144.058	9.00549	0.422338	5.47393	1.84267	1846.41	4102.84	22.0091	145430	0.310653	2.06823	0.346704	45.3041	428.198	33306.8	511.399	308.566	2.88105	339.503	1165.5	0.309066	0	10.4275	13.5944	9.00582
TCGA-AG-A036	9.7589	0	83.3472	456.688	6.70332	77.9451	0.0882691	1068.92	1.46988	40.3739	4.10547	781.501	56.1835	0.0500207	5498.7	7046.93	0.053786	178816	984.253	304.827	4.18225	13012.8	68.5602	14.8739	161.131	2.82243	0.0362455	5.42009	6.65954	2488.22	1916.24	21.5959	143877	0.09424	1.37347	0.0649256	22.9542	659.217	28697.6	197.528	141.071	2.7822	227.045	1084.9	0.12085	2.61139	13.499	12.1181	13.3757
TCGA-AA-3851	2.75616	0	678.017	1873.86	4.25871	369.704	1.33814	1004.78	7.20756	97.9554	2.78539	564.578	9.94929	0	14819	6849.73	0.656255	192964	625.704	353.19	10.6634	30626.7	65.3845	9.95793	71.8218	17.3891	0	7.93979	3.54099	759.439	8381.54	75.0137	80815.9	6.48431	1.41821	0	53.9609	656.778	62115.2	551.715	195.636	1.3325	112.08	702.697	0	0.655803	8.53043	9.28626	2.76095
TCGA-NH-A50T	1.51507	0	186.616	1541.59	12.2842	193.308	28.7514	726.436	1.17188	87.6664	2.29202	476.801	25.8812	1.13721	1640.62	6530.8	2.23299	44806.8	450.949	447.489	16.9152	28180.8	40.5295	18.0196	209.114	7.89509	0.0144815	4.52467	3.39939	11587.1	6329.4	49.4537	111315	4.51823	3.31944	1.15147	75.2868	240.677	63896.4	528.484	220.383	0.0347517	125.994	938.907	0.0441643	1.14134	13.5192	22.4291	11.243
TCGA-A6-5666	0.991781	0	7.03165	1442.18	3.51095	148.775	6.21704	778.149	3.509	30.059	5.2977	305.384	17.6699	12.8676	3471.26	18191.4	0	177270	729.473	163.742	32.7385	30755.8	38.9071	30.113	128.352	21.3333	2.73114	0.840407	2.62368	3882.1	2816.16	5.25915	89342.1	12.482	0.863626	2.66348	31.8402	285.919	57783.4	1715.12	143.394	0	318.688	771.978	0.839077	3.60326	9.70086	7.04572	8.83728
[truncated: 454 more columns]
