# Supplementary material for: A Five-microRNA Signature as Prognostic Biomarker in Colorectal Cancer by Bioinformatics Analysis
Source: Front Oncol. 2019 Nov 12;9:1207. doi: 10.3389/fonc.2019.01207 (PMC6863365; doi:10.3389/fonc.2019.01207)
Supplement: Supplemental Table 4 — Proportional Hazards Assumption in Cox model. [file Table_4.xls]

## Sheet: 诊断结果
Supplemental Table 4 Proportional Hazards Assumption in Cox model
	rho	chisq	p
hsa-miR-5091	0.1132	0.6374	0.425
hsa-miR-10b-3p	0.0265	0.017	0.896
hsa-miR-9-5p	0.0786	0.2183	0.64
hsa-miR-187-3p	-0.071	0.0943	0.759
hsa-miR-32-5p	-0.12	0.5852	0.444
GLOBAL	NA	1.4606	0.918
