# Supplementary material for: A Five-microRNA Signature as Prognostic Biomarker in Colorectal Cancer by Bioinformatics Analysis
Source: Front Oncol. 2019 Nov 12;9:1207. doi: 10.3389/fonc.2019.01207 (PMC6863365; doi:10.3389/fonc.2019.01207)
Supplement: Supplemental Table 5 — GO annotation of the target genes. [file Table_5.xls]

## Sheet: all
Supplemental Table 5 GO annotation of the target genes
ONTOLOGY	ID	Description	GeneRatio	BgRatio	pvalue	p.adjust	qvalue	geneID	Count
BP	GO:0061564	axon development	23/225	493/18493	3.88949e-08	0.000126214	0.000106285	EPHA7/PLXNA2/RPS6KA5/FGF13/UNC5D/NRXN1/SEMA6D/MAP1B/ZEB2/ANK3/NEFL/NPTX1/NEFM/TRAK2/NEFH/NEO1/KLF4/NR4A3/DSCAML1/SLITRK5/CNTN4/MAP1A/MYPN	23
BP	GO:0007409	axonogenesis	21/225	449/18493	1.50283e-07	0.000243834	0.000205334	EPHA7/PLXNA2/RPS6KA5/FGF13/UNC5D/NRXN1/SEMA6D/MAP1B/ZEB2/ANK3/NEFL/NPTX1/TRAK2/NEFH/NEO1/NR4A3/DSCAML1/SLITRK5/CNTN4/MAP1A/MYPN	21
BP	GO:0051480	regulation of cytosolic calcium ion concentration	18/225	350/18493	3.04869e-07	0.000329767	0.000277698	GRIN2A/EDNRB/MCOLN2/MYO5A/PTGER4/ITPR1/ATP2B4/GRIA1/S1PR1/FGF2/CCR9/ANK2/CMKLR1/ADCY5/SLC8A1/CALB2/ESR1/CACNB2	18
BP	GO:0042391	regulation of membrane potential	19/225	424/18493	1.14563e-06	0.000839873	0.000707261	FGF13/GRIN2A/NRXN1/KCNA1/ANK3/SLC9A1/GRIA1/DSC2/ADRB1/NEDD4L/ANK2/KCNMB2/KCNH1/FAM19A4/GRIK3/LRRK2/SLC8A1/MEF2C/CACNB2	19
BP	GO:0007204	positive regulation of cytosolic calcium ion concentration	16/225	309/18493	1.2941e-06	0.000839873	0.000707261	GRIN2A/EDNRB/MCOLN2/MYO5A/PTGER4/ITPR1/ATP2B4/S1PR1/FGF2/CCR9/ANK2/CMKLR1/ADCY5/SLC8A1/ESR1/CACNB2	16
BP	GO:0021766	hippocampus development	8/225	78/18493	4.78167e-06	0.00205691	0.00173213	FGF13/KCNA1/PHLPP2/ATP2B4/ZEB2/NEFL/SLC32A1/NR4A3	8
BP	GO:0001508	action potential	10/225	133/18493	5.32831e-06	0.00205691	0.00173213	FGF13/KCNA1/ANK3/SLC9A1/DSC2/NEDD4L/ANK2/KCNMB2/SLC8A1/CACNB2	10
BP	GO:0098742	cell-cell adhesion via plasma-membrane adhesion molecules	14/225	270/18493	5.94933e-06	0.00205691	0.00173213	UNC5D/NRXN1/CLDN11/CDH10/PCDH11X/DSC2/KLF4/DSCAML1/PCDH7/PCDH11Y/CNTN4/MDGA1/TENM1/MYPN	14
BP	GO:0048863	stem cell differentiation	12/225	199/18493	6.11017e-06	0.00205691	0.00173213	EDNRB/SEMA6D/ZEB2/GPM6A/HAND2/LMO2/GATA1/MYOCD/TAL1/ESR1/MEF2C/KITLG	12
BP	GO:0030318	melanocyte differentiation	5/225	23/18493	7.1764e-06	0.00205691	0.00173213	EDNRB/MYO5A/ZEB2/MEF2C/KITLG	5
BP	GO:0019932	second-messenger-mediated signaling	18/225	439/18493	7.59073e-06	0.00205691	0.00173213	GRIN2A/EDNRB/ADCY9/MYO5A/PTGER4/ITPR1/ATP2B4/SLC9A1/ADRB1/CCR9/ANK2/CMKLR1/RASD2/NR5A2/ADCY5/LRRK2/SLC8A1/PRKAR2B	18
BP	GO:0072503	cellular divalent inorganic cation homeostasis	19/225	483/18493	7.60643e-06	0.00205691	0.00173213	GRIN2A/EDNRB/MCOLN2/MYO5A/PTGER4/ITPR1/ATP2B4/GRIA1/S1PR1/FGF2/CCR9/ANK2/CMKLR1/SLC30A4/ADCY5/SLC8A1/CALB2/ESR1/CACNB2	19
BP	GO:0006874	cellular calcium ion homeostasis	18/225	448/18493	1.00026e-05	0.00247642	0.00208541	GRIN2A/EDNRB/MCOLN2/MYO5A/PTGER4/ITPR1/ATP2B4/GRIA1/S1PR1/FGF2/CCR9/ANK2/CMKLR1/ADCY5/SLC8A1/CALB2/ESR1/CACNB2	18
BP	GO:0035637	multicellular organismal signaling	11/225	176/18493	1.06841e-05	0.00247642	0.00208541	KCNA1/ITPR1/ATP2B4/ANK3/SLC9A1/DSC2/S1PR1/ANK2/KCNMB2/SLC8A1/CACNB2	11
BP	GO:0003012	muscle system process	18/225	456/18493	1.27019e-05	0.00265083	0.00223228	KCNA1/EDNRB/ATP2B4/TMOD2/HAND2/SLC9A1/DSC2/KLF4/NEDD4L/NR4A3/IL6ST/CHRM2/ANK2/MYOCD/MYLK/SLC8A1/MEF2C/CACNB2	18
BP	GO:0090257	regulation of muscle system process	13/225	252/18493	1.35787e-05	0.00265083	0.00223228	FGF13/KCNA1/ATP2B4/HAND2/SLC9A1/DSC2/KLF4/NR4A3/IL6ST/CHRM2/ANK2/MYOCD/SLC8A1	13
BP	GO:0010960	magnesium ion homeostasis	4/225	13/18493	1.3996e-05	0.00265083	0.00223228	KCNA1/CNNM4/ANK3/CNNM2	4
BP	GO:0055074	calcium ion homeostasis	18/225	461/18493	1.47041e-05	0.00265083	0.00223228	GRIN2A/EDNRB/MCOLN2/MYO5A/PTGER4/ITPR1/ATP2B4/GRIA1/S1PR1/FGF2/CCR9/ANK2/CMKLR1/ADCY5/SLC8A1/CALB2/ESR1/CACNB2	18
BP	GO:0019722	calcium-mediated signaling	12/225	220/18493	1.68303e-05	0.00287444	0.00242058	GRIN2A/EDNRB/MYO5A/ITPR1/ATP2B4/SLC9A1/CCR9/ANK2/CMKLR1/NR5A2/LRRK2/SLC8A1	12
BP	GO:0060485	mesenchyme development	13/225	269/18493	2.70058e-05	0.00438169	0.00368984	EDNRB/SEMA6D/WWTR1/PBLD/ZEB2/HAND2/TCF21/DAND5/FGF9/PHLDB2/MEF2C/KITLG/PDPN	13
BP	GO:1904062	regulation of cation transmembrane transport	14/225	314/18493	3.23064e-05	0.00477744	0.0040231	KCNAB1/KCNA1/MYO5A/ATP2B4/ANK3/SLC9A1/DPP10/NEDD4L/ANK2/PDZK1/SLC8A1/SLC31A2/MEF2C/CACNB2	14
BP	GO:0086001	cardiac muscle cell action potential	7/225	74/18493	3.23894e-05	0.00477744	0.0040231	FGF13/ANK3/DSC2/NEDD4L/ANK2/SLC8A1/CACNB2	7
BP	GO:0048660	regulation of smooth muscle cell proliferation	10/225	168/18493	4.09938e-05	0.00550947	0.00463955	RBPMS2/S1PR1/KLF4/FGF2/NR4A3/PDE1A/PDGFD/MYOCD/FGF9/MEF2C	10
BP	GO:0021761	limbic system development	8/225	105/18493	4.2932e-05	0.00550947	0.00463955	FGF13/KCNA1/PHLPP2/ATP2B4/ZEB2/NEFL/SLC32A1/NR4A3	8
BP	GO:0034765	regulation of ion transmembrane transport	17/225	454/18493	4.32016e-05	0.00550947	0.00463955	KCNAB1/KCNA1/CLIC5/MYO5A/ATP2B4/ANK3/SLC9A1/DPP10/KCNK10/NEDD4L/ANK2/PDZK1/KCNH1/SLC8A1/SLC31A2/MEF2C/CACNB2	17
BP	GO:0048659	smooth muscle cell proliferation	10/225	170/18493	4.53294e-05	0.00550947	0.00463955	RBPMS2/S1PR1/KLF4/FGF2/NR4A3/PDE1A/PDGFD/MYOCD/FGF9/MEF2C	10
BP	GO:0050931	pigment cell differentiation	5/225	33/18493	4.58415e-05	0.00550947	0.00463955	EDNRB/MYO5A/ZEB2/MEF2C/KITLG	5
BP	GO:0050890	cognition	13/225	285/18493	4.9076e-05	0.00551316	0.00464266	FGF13/KCNAB1/GRIN2A/NRXN1/CPEB3/TMOD2/GRIA1/KCNK10/FOXP2/MAP1A/PRKAR2B/MEF2C/PTCHD1	13
BP	GO:0007611	learning or memory	12/225	247/18493	5.24112e-05	0.00551316	0.00464266	FGF13/KCNAB1/GRIN2A/NRXN1/CPEB3/TMOD2/GRIA1/KCNK10/FOXP2/MAP1A/PRKAR2B/MEF2C	12
BP	GO:0021537	telencephalon development	12/225	248/18493	5.4494e-05	0.00551316	0.00464266	FGF13/KCNA1/PHLPP2/ATP2B4/ZEB2/NEFL/SLC32A1/NR4A3/SLITRK5/FOXP2/LRRK2/SLC8A1	12
BP	GO:0048762	mesenchymal cell differentiation	11/225	210/18493	5.48069e-05	0.00551316	0.00464266	EDNRB/SEMA6D/WWTR1/PBLD/ZEB2/HAND2/TCF21/PHLDB2/MEF2C/KITLG/PDPN	11
BP	GO:0050804	modulation of chemical synaptic transmission	16/225	418/18493	5.61575e-05	0.00551316	0.00464266	GRIN2A/NRXN1/CPEB3/NPTX1/GRIA1/CAMK2A/CHRM2/CNTN4/DGKB/GRIK3/MAP1A/LRRK2/PRKAR2B/CALB2/MEF2C/CACNB2	16
BP	GO:0030900	forebrain development	15/225	374/18493	5.69598e-05	0.00551316	0.00464266	FGF13/KCNA1/PHLPP2/ATP2B4/MYO1D/ZEB2/NEFL/SLC32A1/NR4A3/SLITRK5/FOXP2/KIF1A/LRRK2/SLC8A1/PTCHD1	15
BP	GO:0099177	regulation of trans-synaptic signaling	16/225	419/18493	5.7765e-05	0.00551316	0.00464266	GRIN2A/NRXN1/CPEB3/NPTX1/GRIA1/CAMK2A/CHRM2/CNTN4/DGKB/GRIK3/MAP1A/LRRK2/PRKAR2B/CALB2/MEF2C/CACNB2	16
BP	GO:0010959	regulation of metal ion transport	15/225	376/18493	6.04903e-05	0.00560832	0.00472279	PER1/KCNAB1/KCNA1/MYO5A/ATP2B4/ANK3/SLC9A1/DPP10/CAMK2A/NEDD4L/ANK2/MYLK/SLC8A1/SLC31A2/CACNB2	15
BP	GO:0086012	membrane depolarization during cardiac muscle cell action potential	4/225	23/18493	0.00015753	0.0141996	0.0119575	ANK3/ANK2/SLC8A1/CACNB2	4
BP	GO:0070838	divalent metal ion transport	16/225	459/18493	0.000166079	0.0145656	0.0122657	GRIN2A/MCOLN2/MYO5A/ITPR1/ATP2B4/CNNM4/GPM6A/SLC9A1/CAMK2A/FGF2/ANK2/SLC30A4/CNNM2/MYLK/SLC8A1/CACNB2	16
BP	GO:0072511	divalent inorganic cation transport	16/225	462/18493	0.000178809	0.0152694	0.0128584	GRIN2A/MCOLN2/MYO5A/ITPR1/ATP2B4/CNNM4/GPM6A/SLC9A1/CAMK2A/FGF2/ANK2/SLC30A4/CNNM2/MYLK/SLC8A1/CACNB2	16
BP	GO:0048066	developmental pigmentation	5/225	44/18493	0.000188154	0.0156554	0.0131835	EDNRB/MYO5A/ZEB2/MEF2C/KITLG	5
BP	GO:0099566	regulation of postsynaptic cytosolic calcium ion concentration	3/225	10/18493	0.000200222	0.016243	0.0136783	MYO5A/ITPR1/GRIA1	3
BP	GO:0097553	calcium ion transmembrane import into cytosol	8/225	132/18493	0.000214261	0.016958	0.0142804	GRIN2A/MCOLN2/MYO5A/ITPR1/ATP2B4/FGF2/ANK2/SLC8A1	8
BP	GO:0048871	multicellular organismal homeostasis	16/225	471/18493	0.000222238	0.0171706	0.0144594	AKT3/EDNRB/ADCY9/WWTR1/PBLD/NOVA1/S1PR1/ADRB1/NR4A3/GATA1/CMKLR1/RHAG/ADCY5/PDK4/SLC22A5/PRKAR2B	16
BP	GO:0021543	pallium development	9/225	169/18493	0.000230964	0.0174297	0.0146777	FGF13/KCNA1/PHLPP2/ATP2B4/ZEB2/NEFL/SLC32A1/NR4A3/FOXP2	9
BP	GO:0010769	regulation of cell morphogenesis involved in differentiation	12/225	293/18493	0.000260698	0.0189152	0.0159286	EPHA7/PLXNA2/FGF13/SEMA6D/MAP1B/ZEB2/NEFL/TRAK2/NEDD4L/LRRK2/SRCIN1/PDPN	12
BP	GO:0050808	synapse organization	14/225	384/18493	0.000270363	0.0189152	0.0159286	EPHA7/NRXN1/MYO5A/ANK3/NEFL/GPM6A/NEFH/SLITRK5/DGKB/MDGA1/LRRK2/MEF2C/CACNB2/SRCIN1	14
BP	GO:0003015	heart process	11/225	252/18493	0.000273203	0.0189152	0.0159286	WWTR1/ITPR1/ATP2B4/SLC9A1/DSC2/ADRB1/NEDD4L/CHRM2/ANK2/SLC8A1/CACNB2	11
BP	GO:0071804	cellular potassium ion transport	10/225	212/18493	0.000279794	0.0189152	0.0159286	KCNAB1/KCNA1/ANK3/SLC9A1/DPP10/KCNK10/NEDD4L/ANK2/KCNMB2/KCNH1	10
BP	GO:0071805	potassium ion transmembrane transport	10/225	212/18493	0.000279794	0.0189152	0.0159286	KCNAB1/KCNA1/ANK3/SLC9A1/DPP10/KCNK10/NEDD4L/ANK2/KCNMB2/KCNH1	10
BP	GO:0050905	neuromuscular process	7/225	105/18493	0.000298054	0.0197384	0.0166219	GRIN2A/NRXN1/KCNA1/NEFL/NR4A3/KCNH1/ADCY5	7
BP	GO:0060078	regulation of postsynaptic membrane potential	8/225	139/18493	0.000304654	0.0197721	0.0166502	GRIN2A/NRXN1/KCNA1/GRIA1/ADRB1/LRRK2/SLC8A1/MEF2C	8
BP	GO:0051145	smooth muscle cell differentiation	6/225	76/18493	0.000326245	0.0201705	0.0169857	EDNRB/RBPMS2/MYOCD/FGF9/PRDM6/MEF2C	6
BP	GO:0008016	regulation of heart contraction	10/225	217/18493	0.000336861	0.0201705	0.0169857	FGF13/ITPR1/ATP2B4/SLC9A1/DSC2/ADRB1/CHRM2/ANK2/SLC8A1/CACNB2	10
BP	GO:0007411	axon guidance	11/225	259/18493	0.000345072	0.0201705	0.0169857	EPHA7/PLXNA2/RPS6KA5/UNC5D/NRXN1/SEMA6D/NEO1/NR4A3/DSCAML1/CNTN4/MYPN	11
BP	GO:0001964	startle response	4/225	28/18493	0.000347293	0.0201705	0.0169857	GRIN2A/NRXN1/KCNA1/KCNH1	4
BP	GO:0002026	regulation of the force of heart contraction	4/225	28/18493	0.000347293	0.0201705	0.0169857	ATP2B4/SLC9A1/ADRB1/SLC8A1	4
BP	GO:0016358	dendrite development	10/225	218/18493	0.000349367	0.0201705	0.0169857	MAP1B/CPEB3/TRAK2/CAMK2A/NEDD4L/SLITRK5/MAP1A/LRRK2/MEF2C/SRCIN1	10
BP	GO:0097485	neuron projection guidance	11/225	260/18493	0.000356532	0.0201705	0.0169857	EPHA7/PLXNA2/RPS6KA5/UNC5D/NRXN1/SEMA6D/NEO1/NR4A3/DSCAML1/CNTN4/MYPN	11
BP	GO:0045078	positive regulation of interferon-gamma biosynthetic process	3/225	12/18493	0.000360521	0.0201705	0.0169857	TNFRSF13C/TLR3/CD276	3
BP	GO:1903522	regulation of blood circulation	11/225	262/18493	0.000380415	0.0209228	0.0176192	FGF13/ITPR1/ATP2B4/SLC9A1/DSC2/ADRB1/CHRM2/ANK2/KCNMB2/SLC8A1/CACNB2	11
BP	GO:0061337	cardiac conduction	7/225	111/18493	0.000418277	0.0226218	0.01905	ITPR1/ATP2B4/SLC9A1/DSC2/ANK2/SLC8A1/CACNB2	7
BP	GO:0003013	circulatory system process	16/225	500/18493	0.000430325	0.0228919	0.0192774	EDNRB/WWTR1/ITPR1/ATP2B4/SLC9A1/DSC2/ADRB1/NEDD4L/CHRM2/ANK2/KCNMB2/ENPEP/FLI1/SLC8A1/SLC2A5/CACNB2	16
BP	GO:0060402	calcium ion transport into cytosol	8/225	149/18493	0.000485667	0.0251563	0.0211842	GRIN2A/MCOLN2/MYO5A/ITPR1/ATP2B4/FGF2/ANK2/SLC8A1	8
BP	GO:0001667	ameboidal-type cell migration	15/225	456/18493	0.000488396	0.0251563	0.0211842	AKT3/EDNRB/TNS1/SEMA6D/PBLD/ZEB2/HAND2/KLF4/FGF2/C5orf30/AMOTL1/SLC8A1/MEF2C/KITLG/SCARB1	15
BP	GO:0098900	regulation of action potential	5/225	54/18493	0.000496492	0.0251737	0.0211989	FGF13/ANK3/SLC9A1/DSC2/ANK2	5
BP	GO:0014910	regulation of smooth muscle cell migration	6/225	83/18493	0.000524933	0.0262063	0.0220684	SEMA6D/NR4A3/PDGFD/MYOCD/FGF9/MEF2C	6
BP	GO:0001755	neural crest cell migration	5/225	55/18493	0.000540794	0.026589	0.0223908	EDNRB/SEMA6D/ZEB2/HAND2/KITLG	5
BP	GO:0002028	regulation of sodium ion transport	6/225	85/18493	0.000596133	0.0288724	0.0243136	PER1/ATP2B4/ANK3/SLC9A1/NEDD4L/SLC8A1	6
BP	GO:0014033	neural crest cell differentiation	6/225	86/18493	0.000634431	0.0302754	0.0254951	EDNRB/SEMA6D/ZEB2/HAND2/MEF2C/KITLG	6
BP	GO:0033002	muscle cell proliferation	10/225	236/18493	0.000649865	0.0305625	0.0257368	RBPMS2/S1PR1/KLF4/FGF2/NR4A3/PDE1A/PDGFD/MYOCD/FGF9/MEF2C	10
BP	GO:0043500	muscle adaptation	7/225	120/18493	0.000668246	0.030978	0.0260867	ATP2B4/HAND2/SLC9A1/KLF4/NR4A3/IL6ST/MEF2C	7
BP	GO:0006813	potassium ion transport	10/225	238/18493	0.000693551	0.031258	0.0263225	KCNAB1/KCNA1/ANK3/SLC9A1/DPP10/KCNK10/NEDD4L/ANK2/KCNMB2/KCNH1	10
BP	GO:0032412	regulation of ion transmembrane transporter activity	10/225	238/18493	0.000693551	0.031258	0.0263225	KCNAB1/KCNA1/MYO5A/ANK3/SLC9A1/NEDD4L/ANK2/PDZK1/MEF2C/CACNB2	10
BP	GO:0032970	regulation of actin filament-based process	13/225	376/18493	0.00073172	0.031723	0.0267141	FGF13/PTGER4/SYNPO2/TMOD2/IQGAP2/SLC9A1/DSC2/S1PR1/ANK2/TENM1/PHLDB2/MEF2C/PDPN	13
BP	GO:0071868	cellular response to monoamine stimulus	4/225	34/18493	0.000742974	0.031723	0.0267141	ATP2B4/SLC9A1/NR4A3/LRRK2	4
BP	GO:0071870	cellular response to catecholamine stimulus	4/225	34/18493	0.000742974	0.031723	0.0267141	ATP2B4/SLC9A1/NR4A3/LRRK2	4
BP	GO:0098901	regulation of cardiac muscle cell action potential	4/225	34/18493	0.000742974	0.031723	0.0267141	FGF13/ANK3/DSC2/ANK2	4
BP	GO:0010975	regulation of neuron projection development	15/225	478/18493	0.00079146	0.0320117	0.0269572	EPHA7/PLXNA2/FGF13/SEMA6D/MAP1B/CPEB3/ZEB2/NEFL/TRAK2/KLF4/NEDD4L/PMP22/LRRK2/MEF2C/SRCIN1	15
BP	GO:0014909	smooth muscle cell migration	6/225	90/18493	0.000807056	0.0320117	0.0269572	SEMA6D/NR4A3/PDGFD/MYOCD/FGF9/MEF2C	6
BP	GO:0051899	membrane depolarization	6/225	90/18493	0.000807056	0.0320117	0.0269572	ANK3/NEDD4L/ANK2/LRRK2/SLC8A1/CACNB2	6
BP	GO:1901379	regulation of potassium ion transmembrane transport	6/225	90/18493	0.000807056	0.0320117	0.0269572	KCNAB1/KCNA1/ANK3/DPP10/NEDD4L/ANK2	6
BP	GO:0032835	glomerulus development	5/225	60/18493	0.000808294	0.0320117	0.0269572	WWTR1/TCF21/PDGFD/ENPEP/MEF2C	5
BP	GO:0060401	cytosolic calcium ion transport	8/225	161/18493	0.000808923	0.0320117	0.0269572	GRIN2A/MCOLN2/MYO5A/ITPR1/ATP2B4/FGF2/ANK2/SLC8A1	8
BP	GO:0060047	heart contraction	10/225	244/18493	0.000839389	0.0326444	0.02749	ITPR1/ATP2B4/SLC9A1/DSC2/ADRB1/NEDD4L/CHRM2/ANK2/SLC8A1/CACNB2	10
BP	GO:0022898	regulation of transmembrane transporter activity	10/225	245/18493	0.000865984	0.0326444	0.02749	KCNAB1/KCNA1/MYO5A/ANK3/SLC9A1/NEDD4L/ANK2/PDZK1/MEF2C/CACNB2	10
BP	GO:0008090	retrograde axonal transport	3/225	16/18493	0.000885271	0.0326444	0.02749	NEFL/KIF1A/MAP1A	3
BP	GO:0030214	hyaluronan catabolic process	3/225	16/18493	0.000885271	0.0326444	0.02749	SLC9A1/FGF2/LYVE1	3
BP	GO:0045072	regulation of interferon-gamma biosynthetic process	3/225	16/18493	0.000885271	0.0326444	0.02749	TNFRSF13C/TLR3/CD276	3
BP	GO:0070593	dendrite self-avoidance	3/225	16/18493	0.000885271	0.0326444	0.02749	DSCAML1/CNTN4/MYPN	3
BP	GO:0006937	regulation of muscle contraction	8/225	164/18493	0.000912076	0.0332549	0.0280041	FGF13/KCNA1/SLC9A1/DSC2/CHRM2/ANK2/MYOCD/SLC8A1	8
BP	GO:0031644	regulation of neurological system process	7/225	127/18493	0.000934571	0.0336965	0.028376	GRIN2A/NRXN1/EDNRB/NPTX1/SLC9A1/FAM19A4/LRRK2	7
BP	GO:0030219	megakaryocyte differentiation	6/225	93/18493	0.000958725	0.0341875	0.0287895	KAT2B/NR4A3/GATA1/FLI1/TAL1/MEF2C	6
BP	GO:1901016	regulation of potassium ion transmembrane transporter activity	5/225	63/18493	0.00101006	0.0355004	0.0298951	KCNAB1/KCNA1/ANK3/NEDD4L/ANK2	5
BP	GO:0007156	homophilic cell adhesion via plasma membrane adhesion molecules	8/225	167/18493	0.00102552	0.0355004	0.0298951	CDH10/PCDH11X/DSC2/DSCAML1/PCDH7/PCDH11Y/CNTN4/MYPN	8
BP	GO:0086010	membrane depolarization during action potential	4/225	37/18493	0.00102836	0.0355004	0.0298951	ANK3/ANK2/SLC8A1/CACNB2	4
BP	GO:0008015	blood circulation	15/225	492/18493	0.00105777	0.0356403	0.0300129	EDNRB/ITPR1/ATP2B4/SLC9A1/DSC2/ADRB1/NEDD4L/CHRM2/ANK2/KCNMB2/ENPEP/FLI1/SLC8A1/SLC2A5/CACNB2	15
BP	GO:0006883	cellular sodium ion homeostasis	3/225	17/18493	0.00106536	0.0356403	0.0300129	SLC9A1/NEDD4L/SLC8A1	3
BP	GO:0042095	interferon-gamma biosynthetic process	3/225	17/18493	0.00106536	0.0356403	0.0300129	TNFRSF13C/TLR3/CD276	3
BP	GO:0032414	positive regulation of ion transmembrane transporter activity	6/225	96/18493	0.00113142	0.0365783	0.0308027	KCNA1/ANK3/SLC9A1/ANK2/PDZK1/CACNB2	6
BP	GO:0001505	regulation of neurotransmitter levels	12/225	346/18493	0.00113304	0.0365783	0.0308027	GRIN2A/NRXN1/ATP2B4/RNF180/SLC32A1/CAMK2A/KLF4/CHRM2/LRRK2/SLC7A2/MEF2C/CACNB2	12
BP	GO:0071867	response to monoamine	4/225	38/18493	0.00113849	0.0365783	0.0308027	ATP2B4/SLC9A1/NR4A3/LRRK2	4
BP	GO:0071869	response to catecholamine	4/225	38/18493	0.00113849	0.0365783	0.0308027	ATP2B4/SLC9A1/NR4A3/LRRK2	4
BP	GO:0070588	calcium ion transmembrane transport	11/225	302/18493	0.00122543	0.0389856	0.03283	GRIN2A/MCOLN2/MYO5A/ITPR1/ATP2B4/GPM6A/SLC9A1/FGF2/ANK2/SLC8A1/CACNB2	11
BP	GO:0051930	regulation of sensory perception of pain	4/225	39/18493	0.00125663	0.0390078	0.0328487	GRIN2A/EDNRB/SLC9A1/FAM19A4	4
BP	GO:0048661	positive regulation of smooth muscle cell proliferation	6/225	98/18493	0.00125916	0.0390078	0.0328487	RBPMS2/S1PR1/FGF2/NR4A3/PDGFD/FGF9	6
BP	GO:0050807	regulation of synapse organization	9/225	214/18493	0.0012667	0.0390078	0.0328487	EPHA7/NRXN1/GPM6A/SLITRK5/DGKB/MDGA1/LRRK2/MEF2C/SRCIN1	9
BP	GO:0006936	muscle contraction	12/225	351/18493	0.00128017	0.0390078	0.0328487	KCNA1/EDNRB/TMOD2/SLC9A1/DSC2/NEDD4L/CHRM2/ANK2/MYOCD/MYLK/SLC8A1/CACNB2	12
BP	GO:0048167	regulation of synaptic plasticity	8/225	173/18493	0.00128624	0.0390078	0.0328487	GRIN2A/CPEB3/GRIA1/CAMK2A/CNTN4/MAP1A/CALB2/MEF2C	8
BP	GO:0006814	sodium ion transport	9/225	215/18493	0.00130837	0.0393116	0.0331045	FGF13/PER1/ATP2B4/CNNM4/ANK3/SLC9A1/NEDD4L/SLC22A5/SLC8A1	9
BP	GO:0086003	cardiac muscle cell contraction	5/225	67/18493	0.00133441	0.0397261	0.0334536	SLC9A1/DSC2/NEDD4L/ANK2/CACNB2	5
BP	GO:0032409	regulation of transporter activity	10/225	260/18493	0.00135543	0.0399852	0.0336717	KCNAB1/KCNA1/MYO5A/ANK3/SLC9A1/NEDD4L/ANK2/PDZK1/MEF2C/CACNB2	10
BP	GO:0051931	regulation of sensory perception	4/225	40/18493	0.00138308	0.0401358	0.0337986	GRIN2A/EDNRB/SLC9A1/FAM19A4	4
BP	GO:0030048	actin filament-based movement	7/225	136/18493	0.00139264	0.0401358	0.0337986	MYO5A/SLC9A1/DSC2/NEDD4L/ANK2/CACNB2/PDPN	7
BP	GO:0050848	regulation of calcium-mediated signaling	6/225	100/18493	0.00139764	0.0401358	0.0337986	MYO5A/ITPR1/ATP2B4/SLC9A1/CMKLR1/LRRK2	6
BP	GO:0055067	monovalent inorganic cation homeostasis	7/225	137/18493	0.00145276	0.0413527	0.0348233	EDNRB/SLC9A1/NEDD4L/PDK4/LRRK2/SLC8A1/SLC4A1	7
BP	GO:0021756	striatum development	3/225	19/18493	0.00149115	0.0417136	0.0351273	SLITRK5/FOXP2/LRRK2	3
BP	GO:0060216	definitive hemopoiesis	3/225	19/18493	0.00149115	0.0417136	0.0351273	MFAP5/GATA1/TAL1	3
BP	GO:0010761	fibroblast migration	4/225	41/18493	0.00151814	0.0421056	0.0354574	TNS1/FGF2/C5orf30/SLC8A1	4
BP	GO:0050803	regulation of synapse structure or activity	9/225	220/18493	0.00153362	0.0421745	0.0355154	EPHA7/NRXN1/GPM6A/SLITRK5/DGKB/MDGA1/LRRK2/MEF2C/SRCIN1	9
BP	GO:0014812	muscle cell migration	6/225	103/18493	0.00162679	0.0443608	0.0373565	SEMA6D/NR4A3/PDGFD/MYOCD/FGF9/MEF2C	6
BP	GO:0050770	regulation of axonogenesis	8/225	180/18493	0.00165436	0.0447367	0.037673	EPHA7/PLXNA2/FGF13/SEMA6D/MAP1B/ZEB2/NEFL/TRAK2	8
BP	GO:0006816	calcium ion transport	13/225	413/18493	0.00170609	0.0447769	0.0377069	GRIN2A/MCOLN2/MYO5A/ITPR1/ATP2B4/GPM6A/SLC9A1/CAMK2A/FGF2/ANK2/MYLK/SLC8A1/CACNB2	13
BP	GO:0032411	positive regulation of transporter activity	6/225	104/18493	0.00170918	0.0447769	0.0377069	KCNA1/ANK3/SLC9A1/ANK2/PDZK1/CACNB2	6
BP	GO:0071236	cellular response to antibiotic	7/225	141/18493	0.00171377	0.0447769	0.0377069	SLC9A1/KLF4/NR4A3/PDGFD/ADCY5/LRRK2/MEF2C	7
BP	GO:0030220	platelet formation	3/225	20/18493	0.00173864	0.0447769	0.0377069	GATA1/TAL1/MEF2C	3
BP	GO:0034643	establishment of mitochondrion localization, microtubule-mediated	3/225	20/18493	0.00173864	0.0447769	0.0377069	MAP1B/NEFL/TRAK2	3
BP	GO:0047497	mitochondrion transport along microtubule	3/225	20/18493	0.00173864	0.0447769	0.0377069	MAP1B/NEFL/TRAK2	3
BP	GO:0010927	cellular component assembly involved in morphogenesis	6/225	105/18493	0.00179471	0.0453131	0.0381584	TMOD2/ANK2/PMP22/MYPN/PHLDB2/MEF2C	6
BP	GO:0043266	regulation of potassium ion transport	6/225	105/18493	0.00179471	0.0453131	0.0381584	KCNAB1/KCNA1/ANK3/DPP10/NEDD4L/ANK2	6
BP	GO:0010613	positive regulation of cardiac muscle hypertrophy	4/225	43/18493	0.00181532	0.0453131	0.0381584	HAND2/SLC9A1/NR4A3/IL6ST	4
BP	GO:0014742	positive regulation of muscle hypertrophy	4/225	43/18493	0.00181532	0.0453131	0.0381584	HAND2/SLC9A1/NR4A3/IL6ST	4
BP	GO:0051235	maintenance of location	11/225	318/18493	0.00184452	0.0456906	0.0384763	HK2/MCOLN2/MYO5A/ITPR1/ANK3/FGF2/DAND5/ANK2/SLC30A4/SLC8A1/SCARB1	11
BP	GO:0043502	regulation of muscle adaptation	6/225	106/18493	0.00188344	0.0463011	0.0389904	ATP2B4/HAND2/SLC9A1/KLF4/NR4A3/IL6ST	6
BP	GO:0003300	cardiac muscle hypertrophy	6/225	107/18493	0.00197545	0.0475461	0.0400388	ATP2B4/HAND2/SLC9A1/NR4A3/IL6ST/MEF2C	6
BP	GO:0008089	anterograde axonal transport	4/225	44/18493	0.00197804	0.0475461	0.0400388	NEFL/TRAK2/KIF1A/MAP1A	4
BP	GO:0051646	mitochondrion localization	4/225	44/18493	0.00197804	0.0475461	0.0400388	MAP1B/NEFL/TRAK2/LRRK2	4
BP	GO:0035162	embryonic hemopoiesis	3/225	21/18493	0.00201033	0.0476169	0.0400984	GATA1/TAL1/KITLG	3
BP	GO:0036344	platelet morphogenesis	3/225	21/18493	0.00201033	0.0476169	0.0400984	GATA1/TAL1/MEF2C	3
BP	GO:0001655	urogenital system development	11/225	322/18493	0.00203373	0.0478221	0.0402712	EPHA7/WWTR1/TCF21/FGF2/PDGFD/MYOCD/HOXB13/ENPEP/LRRK2/ESR1/MEF2C	11
BP	GO:0022604	regulation of cell morphogenesis	14/225	474/18493	0.00207032	0.048171	0.0405651	EPHA7/PLXNA2/FGF13/SEMA6D/MAP1B/ZEB2/NEFL/TRAK2/NEDD4L/PALMD/RHOH/LRRK2/SRCIN1/PDPN	14
BP	GO:0010611	regulation of cardiac muscle hypertrophy	5/225	74/18493	0.00207826	0.048171	0.0405651	ATP2B4/HAND2/SLC9A1/NR4A3/IL6ST	5
BP	GO:0042692	muscle cell differentiation	12/225	373/18493	0.00212855	0.0484624	0.0408104	EDNRB/TMOD2/SLC9A1/RBPMS2/ANK2/KCNH1/MYOCD/FGF9/SLC8A1/MYPN/PRDM6/MEF2C	12
BP	GO:0014911	positive regulation of smooth muscle cell migration	4/225	45/18493	0.00215057	0.0484624	0.0408104	SEMA6D/NR4A3/PDGFD/FGF9	4
BP	GO:1904738	vascular associated smooth muscle cell migration	4/225	45/18493	0.00215057	0.0484624	0.0408104	NR4A3/MYOCD/FGF9/MEF2C	4
BP	GO:1904752	regulation of vascular associated smooth muscle cell migration	4/225	45/18493	0.00215057	0.0484624	0.0408104	NR4A3/MYOCD/FGF9/MEF2C	4
BP	GO:0014897	striated muscle hypertrophy	6/225	109/18493	0.00216963	0.0485549	0.0408884	ATP2B4/HAND2/SLC9A1/NR4A3/IL6ST/MEF2C	6
BP	GO:0031032	actomyosin structure organization	8/225	189/18493	0.0022451	0.0498996	0.0420207	FRMD3/PTGER4/TMOD2/SLC9A1/S1PR1/MYPN/PHLDB2/MEF2C	8
CC	GO:0043025	neuronal cell body	22/231	483/19659	6.63529e-08	1.65329e-05	1.21667e-05	EPHA7/KCNAB1/NRXN1/KCNA1/MYO5A/MAP1B/CNNM4/MYO1D/GPM6A/TRAK2/GRIA1/IL6ST/PDE1A/CHRM2/KCNH1/GRIK3/KIF1A/MAP1A/PCSK2/LRRK2/PRKAR2B/SRCIN1	22
CC	GO:0033267	axon part	19/231	373/19659	9.75392e-08	1.65329e-05	1.21667e-05	FGF13/KCNAB1/KCNA1/MYO5A/MYO1D/ANK3/NEFL/TMOD2/GPM6A/TRAK2/GRIA1/SLC32A1/CHRM2/ANK2/KCNH1/GRIK3/KIF1A/MAP1A/LRRK2	19
CC	GO:0097060	synaptic membrane	20/231	431/19659	2.00697e-07	2.26788e-05	1.66896e-05	EPHA7/GRIN2A/NRXN1/KCNA1/ATP2B4/CPEB3/ANK3/GPM6A/GRIA1/CDH10/CAMK2A/ADRB1/DLGAP2/CHRM2/ANK2/KCNH1/GRIK3/SLC8A1/CALB2/SRCIN1	20
CC	GO:0099699	integral component of synaptic membrane	12/231	154/19659	2.86999e-07	2.43232e-05	1.78997e-05	EPHA7/GRIN2A/NRXN1/KCNA1/ATP2B4/GPM6A/GRIA1/CDH10/ADRB1/CHRM2/KCNH1/SLC8A1	12
CC	GO:0099240	intrinsic component of synaptic membrane	12/231	166/19659	6.44676e-07	4.3709e-05	3.21659e-05	EPHA7/GRIN2A/NRXN1/KCNA1/ATP2B4/GPM6A/GRIA1/CDH10/ADRB1/CHRM2/KCNH1/SLC8A1	12
CC	GO:0045211	postsynaptic membrane	16/231	322/19659	1.43089e-06	8.08452e-05	5.94948e-05	EPHA7/GRIN2A/KCNA1/CPEB3/ANK3/GRIA1/CDH10/CAMK2A/ADRB1/DLGAP2/CHRM2/ANK2/KCNH1/GRIK3/SLC8A1/SRCIN1	16
CC	GO:0098978	glutamatergic synapse	16/231	350/19659	4.19074e-06	0.000202952	0.000149354	EPHA7/GRIN2A/NRXN1/KCNA1/MYO5A/ATP2B4/NPTX1/GPM6A/GRIA1/CDH10/SLC6A17/CHRM2/DGKB/GRIK3/LRRK2/PRKAR2B	16
CC	GO:0098685	Schaffer collateral - CA1 synapse	8/231	82/19659	5.43224e-06	0.000230191	0.0001694	EPHA7/NRXN1/ITPR1/NEFL/NEFH/CAMK2A/ADRB1/DGKB	8
CC	GO:0044304	main axon	7/231	68/19659	1.48904e-05	0.000560873	0.000412753	KCNAB1/KCNA1/MYO1D/ANK3/ANK2/KCNH1/MAP1A	7
CC	GO:0099059	integral component of presynaptic active zone membrane	4/231	15/19659	2.29015e-05	0.000691463	0.000508855	NRXN1/ATP2B4/GPM6A/CDH10	4
CC	GO:0098858	actin-based cell projection	11/231	198/19659	2.34865e-05	0.000691463	0.000508855	FGF13/MYO5A/GPM6A/IQGAP2/FMN2/PDZK1/LRRK2/KITLG/SRCIN1/SCARB1/PDPN	11
CC	GO:0099056	integral component of presynaptic membrane	7/231	75/19659	2.84368e-05	0.000691463	0.000508855	NRXN1/KCNA1/ATP2B4/GPM6A/CDH10/CHRM2/KCNH1	7
CC	GO:0014704	intercalated disc	6/231	51/19659	2.8556e-05	0.000691463	0.000508855	FGF13/ANK3/SLC9A1/DSC2/ANK2/SLC8A1	6
CC	GO:0030315	T-tubule	6/231	51/19659	2.8556e-05	0.000691463	0.000508855	ATP2B4/ANK3/SLC9A1/ANK2/SLC8A1/CACNB2	6
CC	GO:0031674	I band	9/231	137/19659	3.55746e-05	0.000803986	0.000591662	KAT2B/ATP2B4/ANK3/SYNPO2/MYZAP/ANK2/SLC8A1/MYPN/SLC4A1	9
CC	GO:0120111	neuron projection cytoplasm	7/231	81/19659	4.69357e-05	0.00099445	0.000731826	KCNAB1/NEFL/TRAK2/GRIK3/KIF1A/MAP1A/LRRK2	7
CC	GO:0098889	intrinsic component of presynaptic membrane	7/231	84/19659	5.93436e-05	0.00118029	0.000868586	NRXN1/KCNA1/ATP2B4/GPM6A/CDH10/CHRM2/KCNH1	7
CC	GO:0098945	intrinsic component of presynaptic active zone membrane	4/231	19/19659	6.26701e-05	0.00118029	0.000868586	NRXN1/ATP2B4/GPM6A/CDH10	4
CC	GO:0099055	integral component of postsynaptic membrane	8/231	117/19659	7.31082e-05	0.0013044	0.000959924	EPHA7/GRIN2A/KCNA1/GRIA1/CDH10/ADRB1/CHRM2/SLC8A1	8
CC	GO:0098936	intrinsic component of postsynaptic membrane	8/231	122/19659	9.81801e-05	0.00166415	0.00122467	EPHA7/GRIN2A/KCNA1/GRIA1/CDH10/ADRB1/CHRM2/SLC8A1	8
CC	GO:0032279	asymmetric synapse	13/231	320/19659	0.000112358	0.00175513	0.00129162	EPHA7/GRIN2A/ITPR1/MAP1B/CPEB3/NEFH/GRIA1/CAMK2A/ADRB1/DLGAP2/CHRM2/KCNH1/SRCIN1	13
CC	GO:0030017	sarcomere	10/231	197/19659	0.0001172	0.00175513	0.00129162	KAT2B/ATP2B4/ANK3/SYNPO2/TMOD2/MYZAP/ANK2/SLC8A1/MYPN/SLC4A1	10
CC	GO:0030018	Z disc	8/231	126/19659	0.000123025	0.00175513	0.00129162	ATP2B4/ANK3/SYNPO2/MYZAP/ANK2/SLC8A1/MYPN/SLC4A1	8
CC	GO:0042734	presynaptic membrane	9/231	161/19659	0.000124257	0.00175513	0.00129162	GRIN2A/NRXN1/KCNA1/ATP2B4/GPM6A/CDH10/CHRM2/KCNH1/GRIK3	9
CC	GO:0030175	filopodium	7/231	100/19659	0.000178966	0.00242678	0.00178589	FGF13/MYO5A/GPM6A/IQGAP2/KITLG/SRCIN1/PDPN	7
CC	GO:0044291	cell-cell contact zone	6/231	71/19659	0.000186791	0.00243547	0.00179229	FGF13/ANK3/SLC9A1/DSC2/ANK2/SLC8A1	6
CC	GO:0098793	presynapse	16/231	482/19659	0.000196761	0.00247044	0.00181803	GRIN2A/NRXN1/KCNA1/ATP2B4/NEFL/GPM6A/GRIA1/SLC32A1/CDH10/SLC6A17/CHRM2/KCNH1/GRIK3/KIF1A/LRRK2/CALB2	16
CC	GO:0099572	postsynaptic specialization	13/231	340/19659	0.000204119	0.0024713	0.00181866	EPHA7/GRIN2A/ITPR1/MAP1B/CPEB3/NEFH/GRIA1/CDH10/CAMK2A/ADRB1/DLGAP2/KCNH1/SRCIN1	13
CC	GO:0098984	neuron to neuron synapse	13/231	342/19659	0.000216102	0.0025014	0.00184081	EPHA7/GRIN2A/ITPR1/MAP1B/CPEB3/NEFH/GRIA1/CAMK2A/ADRB1/DLGAP2/CHRM2/KCNH1/SRCIN1	13
CC	GO:0016323	basolateral plasma membrane	10/231	213/19659	0.000221363	0.0025014	0.00184081	ATP2B4/CNNM4/MYO1D/ANK3/SLC9A1/CD1D/ANK2/CNNM2/SLC4A1/PDPN	10
CC	GO:0044449	contractile fiber part	10/231	214/19659	0.000229866	0.0025137	0.00184986	KAT2B/ATP2B4/ANK3/SYNPO2/TMOD2/MYZAP/ANK2/SLC8A1/MYPN/SLC4A1	10
CC	GO:0030016	myofibril	10/231	218/19659	0.000266675	0.00282509	0.00207901	KAT2B/ATP2B4/ANK3/SYNPO2/TMOD2/MYZAP/ANK2/SLC8A1/MYPN/SLC4A1	10
CC	GO:0014069	postsynaptic density	12/231	316/19659	0.000379929	0.00390291	0.00287219	EPHA7/GRIN2A/ITPR1/MAP1B/CPEB3/NEFH/GRIA1/CAMK2A/ADRB1/DLGAP2/KCNH1/SRCIN1	12
CC	GO:0043292	contractile fiber	10/231	229/19659	0.000394187	0.00393027	0.00289233	KAT2B/ATP2B4/ANK3/SYNPO2/TMOD2/MYZAP/ANK2/SLC8A1/MYPN/SLC4A1	10
CC	GO:0005902	microvillus	6/231	83/19659	0.00043799	0.00424224	0.00312191	IQGAP2/FMN2/PDZK1/LRRK2/SCARB1/PDPN	6
CC	GO:0048787	presynaptic active zone membrane	4/231	31/19659	0.000455494	0.00428924	0.0031565	NRXN1/ATP2B4/GPM6A/CDH10	4
CC	GO:0150034	distal axon	11/231	280/19659	0.000499651	0.00457789	0.00336891	FGF13/KCNA1/MYO5A/NEFL/TMOD2/GPM6A/TRAK2/SLC32A1/CHRM2/GRIK3/LRRK2	11
CC	GO:0032839	dendrite cytoplasm	4/231	34/19659	0.000653095	0.0058263	0.00428763	KCNAB1/TRAK2/GRIK3/LRRK2	4
CC	GO:0031252	cell leading edge	13/231	390/19659	0.000748904	0.00650971	0.00479056	MYO5A/MYO1D/IQGAP2/SLC9A1/GRIA1/KCNH1/AMOTL1/MYLK/PHLDB2/KITLG/FRMD4B/SRCIN1/PDPN	13
CC	GO:0097440	apical dendrite	3/231	16/19659	0.000800898	0.00678761	0.00499507	MAP1B/CPEB3/MYO1D	3
CC	GO:0045121	membrane raft	11/231	304/19659	0.000982317	0.00795271	0.00585248	EDNRB/ATP2B4/MYO1D/SLC9A1/S1PR1/ANK2/PDZK1/LRRK2/PRKAR2B/SCARB1/PDPN	11
CC	GO:0042383	sarcolemma	7/231	133/19659	0.00100391	0.00795271	0.00585248	ATP2B4/ANK3/SLC9A1/ANK2/SLC8A1/SLC2A5/CACNB2	7
CC	GO:0098857	membrane microdomain	11/231	305/19659	0.00100875	0.00795271	0.00585248	EDNRB/ATP2B4/MYO1D/SLC9A1/S1PR1/ANK2/PDZK1/LRRK2/PRKAR2B/SCARB1/PDPN	11
CC	GO:0034705	potassium channel complex	6/231	99/19659	0.00111316	0.00857639	0.00631146	KCNAB1/KCNA1/DPP10/KCNMB2/KCNH1/GRIK3	6
CC	GO:0034703	cation channel complex	9/231	219/19659	0.00117364	0.00884139	0.00650648	KCNAB1/GRIN2A/KCNA1/DPP10/GRIA1/KCNMB2/KCNH1/GRIK3/CACNB2	9
CC	GO:0048786	presynaptic active zone	5/231	69/19659	0.00130831	0.0095362	0.00701779	NRXN1/ATP2B4/GPM6A/SLC32A1/CDH10	5
CC	GO:0098589	membrane region	11/231	316/19659	0.00134037	0.0095362	0.00701779	EDNRB/ATP2B4/MYO1D/SLC9A1/S1PR1/ANK2/PDZK1/LRRK2/PRKAR2B/SCARB1/PDPN	11
CC	GO:0043194	axon initial segment	3/231	19/19659	0.00135026	0.0095362	0.00701779	ANK3/ANK2/MAP1A	3
CC	GO:0099568	cytoplasmic region	14/231	479/19659	0.00166537	0.0113505	0.00835296	KCNAB1/CLIC5/NEFL/TRAK2/FMN2/MYZAP/FNBP1/RHOH/GRIK3/KIF1A/MAP1A/LRRK2/PHLDB2/SLC4A1	14
CC	GO:1902495	transmembrane transporter complex	11/231	325/19659	0.00167412	0.0113505	0.00835296	KCNAB1/GRIN2A/KCNA1/CLIC5/SLC9A1/DPP10/GRIA1/KCNMB2/KCNH1/GRIK3/CACNB2	11
CC	GO:0099060	integral component of postsynaptic specialization membrane	5/231	74/19659	0.00178857	0.0118888	0.00874907	EPHA7/GRIN2A/GRIA1/CDH10/ADRB1	5
CC	GO:0098982	GABA-ergic synapse	5/231	75/19659	0.00189829	0.0123754	0.00910718	NRXN1/SLC32A1/CDH10/SLC6A17/MDGA1	5
CC	GO:1990351	transporter complex	11/231	333/19659	0.00202515	0.0129533	0.00953249	KCNAB1/GRIN2A/KCNA1/CLIC5/SLC9A1/DPP10/GRIA1/KCNMB2/KCNH1/GRIK3/CACNB2	11
CC	GO:0098948	intrinsic component of postsynaptic specialization membrane	5/231	77/19659	0.00213237	0.0133866	0.00985131	EPHA7/GRIN2A/GRIA1/CDH10/ADRB1	5
CC	GO:0005911	cell-cell junction	13/231	442/19659	0.00229078	0.0141195	0.0103907	FGF13/ANK3/CLDN11/SLC9A1/CDH10/DSC2/ANK2/PMP22/AMOTL1/SLC8A1/CALB2/THEMIS/FRMD4B	13
CC	GO:0031528	microvillus membrane	3/231	23/19659	0.00238386	0.0144309	0.0106198	PDZK1/SCARB1/PDPN	3
CC	GO:0099061	integral component of postsynaptic density membrane	4/231	51/19659	0.00301208	0.017914	0.0131831	EPHA7/GRIN2A/GRIA1/ADRB1	4
CC	GO:0034702	ion channel complex	10/231	301/19659	0.00307305	0.0179614	0.013218	KCNAB1/GRIN2A/KCNA1/CLIC5/DPP10/GRIA1/KCNMB2/KCNH1/GRIK3/CACNB2	10
CC	GO:0043197	dendritic spine	7/231	164/19659	0.00330904	0.019013	0.0139919	MAP1B/GPM6A/GRIA1/CAMK2A/PALMD/SLC8A1/PRKAR2B	7
CC	GO:0030426	growth cone	7/231	165/19659	0.00342195	0.0190506	0.0140195	FGF13/MYO5A/NEFL/TMOD2/GPM6A/TRAK2/LRRK2	7
CC	GO:1904115	axon cytoplasm	4/231	53/19659	0.00346567	0.0190506	0.0140195	NEFL/TRAK2/KIF1A/MAP1A	4
CC	GO:0044309	neuron spine	7/231	166/19659	0.00353777	0.0190506	0.0140195	MAP1B/GPM6A/GRIA1/CAMK2A/PALMD/SLC8A1/PRKAR2B	7
CC	GO:0016324	apical plasma membrane	10/231	308/19659	0.00361636	0.0190506	0.0140195	KCNA1/SLC9A1/ANK2/PDZK1/PRKG2/AMOTL1/ENPEP/SLC22A5/SLC2A5/PDPN	10
CC	GO:0043204	perikaryon	6/231	125/19659	0.00362414	0.0190506	0.0140195	KCNAB1/KCNA1/KCNH1/GRIK3/PCSK2/LRRK2	6
CC	GO:0030427	site of polarized growth	7/231	167/19659	0.00365655	0.0190506	0.0140195	FGF13/MYO5A/NEFL/TMOD2/GPM6A/TRAK2/LRRK2	7
CC	GO:0099146	intrinsic component of postsynaptic density membrane	4/231	54/19659	0.00370896	0.0190506	0.0140195	EPHA7/GRIN2A/GRIA1/ADRB1	4
CC	GO:0008076	voltage-gated potassium channel complex	5/231	90/19659	0.00419574	0.0212292	0.0156228	KCNAB1/KCNA1/DPP10/KCNMB2/KCNH1	5
CC	GO:0000790	nuclear chromatin	11/231	369/19659	0.00441996	0.0220348	0.0162156	ASXL3/ZEB2/HAND2/KLF4/MYOCD/TAL1/ESR1/MEF2C/CBX7/CENPA/RAD51AP1	11
CC	GO:0044224	juxtaparanode region of axon	2/231	10/19659	0.0058137	0.0281549	0.0207195	KCNAB1/KCNA1	2
CC	GO:0098981	cholinergic synapse	2/231	10/19659	0.0058137	0.0281549	0.0207195	NEFL/CHRM2	2
CC	GO:0005903	brush border	5/231	98/19659	0.00601335	0.0287117	0.0211292	MYO1D/TMPRSS15/PDZK1/ENPEP/SLC22A5	5
CC	GO:0030027	lamellipodium	7/231	188/19659	0.00692229	0.0325925	0.0239851	IQGAP2/SLC9A1/AMOTL1/MYLK/KITLG/SRCIN1/PDPN	7
CC	GO:0099634	postsynaptic specialization membrane	5/231	102/19659	0.00710344	0.0329872	0.0242756	EPHA7/GRIN2A/GRIA1/CDH10/ADRB1	5
CC	GO:0043198	dendritic shaft	3/231	35/19659	0.0079449	0.0363962	0.0267844	MAP1A/SLC8A1/PRKAR2B	3
CC	GO:0032838	plasma membrane bounded cell projection cytoplasm	7/231	196/19659	0.00861166	0.0389247	0.0286451	KCNAB1/NEFL/TRAK2/GRIK3/KIF1A/MAP1A/LRRK2	7
CC	GO:0042641	actomyosin	4/231	71/19659	0.00976507	0.0435574	0.0320543	MYO5A/KAT2B/SYNPO2/MYLK	4
MF	GO:0046873	metal ion transmembrane transporter activity	19/223	444/17632	3.9249e-06	0.00198207	0.00166085	KCNAB1/GRIN2A/KCNA1/MCOLN2/ITPR1/ATP2B4/CNNM4/GPM6A/SLC9A1/KCNK10/SLC6A17/SLC30A4/KCNMB2/KCNH1/CNNM2/GRIK3/SLC8A1/SLC31A2/CACNB2	19
MF	GO:0001228	transcriptional activator activity, RNA polymerase II transcription regulatory region sequence-specific DNA binding	18/223	449/17632	1.71803e-05	0.00345347	0.00289379	MAF/TEF/ZEB2/HAND2/LMO2/TCF21/NR3C1/KLF4/NR4A3/POU2F2/GATA1/RFX6/MYOCD/NR5A2/FLI1/ESR1/MEF2C/HOXC13	18
MF	GO:0001077	transcriptional activator activity, RNA polymerase II proximal promoter sequence-specific DNA binding	14/223	298/17632	2.76032e-05	0.00345347	0.00289379	MAF/TEF/HAND2/TCF21/NR3C1/KLF4/NR4A3/POU2F2/MYOCD/NR5A2/FLI1/ESR1/MEF2C/HOXC13	14
MF	GO:0044325	ion channel binding	9/223	125/17632	3.0262e-05	0.00345347	0.00289379	FGF13/KCNAB1/ANK3/DPP10/NEDD4L/ANK2/KCNH1/LRRK2/SLC8A1	9
MF	GO:0005516	calmodulin binding	11/223	192/17632	3.41928e-05	0.00345347	0.00289379	MYO5A/ATP2B4/MYO1D/IQGAP2/SLC9A1/CAMK2A/PDE1A/KCNH1/MYLK/SLC8A1/ARPP21	11
MF	GO:0042826	histone deacetylase binding	8/223	112/17632	8.8858e-05	0.00747888	0.00626683	KAT2B/MIER3/TCF21/MIER1/KLF4/MYOCD/TAL1/MEF2C	8
MF	GO:0070888	E-box binding	5/223	50/17632	0.000412512	0.0242878	0.0203517	PER1/HAND2/LMO2/TCF21/TAL1	5
MF	GO:0001085	RNA polymerase II transcription factor binding	8/223	140/17632	0.000412706	0.0242878	0.0203517	MIER3/LMO2/MIER1/KLF4/GATA1/MYOCD/TAL1/ESR1	8
MF	GO:0016247	channel regulator activity	8/223	141/17632	0.000432852	0.0242878	0.0203517	FGF13/KCNAB1/NRXN1/ITPR1/ATP2B4/DPP10/NEDD4L/KCNMB2	8
MF	GO:0000982	transcription factor activity, RNA polymerase II proximal promoter sequence-specific DNA binding	15/223	447/17632	0.00058978	0.0297839	0.024957	MAF/TEF/HAND2/TCF21/NR3C1/KLF4/NR4A3/POU2F2/FOXP2/MYOCD/NR5A2/FLI1/ESR1/MEF2C/HOXC13	15
MF	GO:0030165	PDZ domain binding	6/223	86/17632	0.000775021	0.0338073	0.0283284	ATP2B4/GRIA1/ACOX1/ADRB1/PDZK1/SLC22A5	6
MF	GO:0005261	cation channel activity	12/223	320/17632	0.000803342	0.0338073	0.0283284	KCNAB1/GRIN2A/KCNA1/MCOLN2/ITPR1/GPM6A/GRIA1/KCNK10/KCNMB2/KCNH1/GRIK3/CACNB2	12
